# Supplementary material for: Macrophage origin limits functional plasticity in helminth-bacterial co-infection
Source: PLoS Pathog. 2017 Mar 23;13(3):e1006233. doi: 10.1371/journal.ppat.1006233 (PMC5364000; doi:10.1371/journal.ppat.1006233)
Supplement: S1 Table — (XLS) [file ppat.1006233.s010.xls]

## Sheet: Naiv-spec.
Genes differentially regulated specifically in naive F4/80 low vs. F4/80 high macrophages
Molecule Name	Entrez Gene ID for Human	Entrez Gene ID for Mouse
1700006J14Rik		321010
1700047I17Rik2/Fam177a		73385|100101807
1700056E22Rik		73363
1810034E14Rik		66503
2510002D24Rik		72307
2810416G20Rik		100040353
4930426L09Rik		74629
4930562F07Rik		75255
A430078G23Rik		319493
ABCA1	19	11303
ABCA6	23460	76184
ABCB1	5243	18671
Abcb1b		18669
ABCC1	4363	17250
ABCC3	8714	76408
ABCD3	5825	19299
Abcg3		27405
ABHD15	116236	67477
ABHD14A	25864	68644
ABHD14B	84836	76491
ABHD17A	81926	216169
ABI3	51225	66610
ABR	29	109934
ACAD10	80724	71985
ACADL	33	11363
ACER2	340485	230379
ACER3	55331	66190
ACLY	47	104112
ACO1	48	11428
Acp5		11433
ACSL3	2181	74205
ACSS1	84532	68738
ACTR3	10096	74117
ACYP1	97	66204
ADAM19	8728	11492
Adam4/Gm4787		214321|11498
ADAMTS6	11174	108154
ADAP1	11033	231821
ADCY6	112	11512
ADGRA3	166647	70693
ADGRE1	2015	13733
Adgre4		52614
ADGRF5	221395	224792
ADGRG5	221188	382045
ADGRL4	64123	170757
ADIPOR1	51094	72674
ADORA3	140	11542
ADORA2A	135	11540
ADSSL1	122622	11565
AES	166	14797
AF366264 (includes others)		408192|114671|231201|408191
AFF1	4299	17355
AFF3	3899	16764
AGA	175	11593
AGO2	27161	239528
AGTRAP	57085	11610
AHI1	54806	52906
AK2	204	11637
AK8	158067	68870
Akap17b		338351
AKR1C3	8644	105349
AKT2	208	11652
ALCAM	214	11658
ALDH2	217	11669
ALDH1A2	8854	19378
ALDH6A1	4329	104776
ALDH7A1	501	110695
Alg13		67574
ALMS1	7840	236266
AMFR	267	23802
AMPD2	271	109674
AMPD3	272	11717
Anapc15		75430
ANGPTL4	51129	57875
ANKRD37	353322	654824
ANKRD46	157567	68839
ANKRD13B	124930	268445
ANO6	196527	105722
ANXA2	302	12306
ANXA6	309	11749
AP1AR	55435	211556
AP1B1	162	11764
AP4M1	9179	11781
APBB1	322	11785
APCDD1	147495	494504
APH1B	83464	208117
Aph1c		68318
Apoc1		11812
APOC2	344	11813
Arf2		11841
ARG1	383	11846
ARHGAP5	394	11855
ARHGAP6	395	11856
ARHGAP9	64333	216445
ARHGAP10	79658	78514
ARHGAP12	94134	75415
ARHGAP18	93663	73910
ARHGAP24	83478	231532
ARHGAP35	2909	232906
ARHGAP39	80728	223666
ARHGDIA	396	192662
ARHGEF3	50650	71704
ARHGEF6	9459	73341
ARHGEF10	9639	234094
ARHGEF18	23370	102098
ARID5A	10865	214855
ARL6	84100	56297
ARL15	54622	218639
ARL2BP	23568	107566
ARL4D	379	80981
ARL5A	26225	75423
ARMC2	84071	213402
ARMCX2	9823	67416
ARPC4	10093	68089
ARPC1B	10095	11867
ARPIN/C15orf38-AP3S2	100526783|348110	70420
ARRB2	409	216869
ARRDC3	57561	105171
ARSA	410	11883
ARSI	340075	545260
Art2b		11872
AS3MT	57412	57344
ASAH2	56624	54447
ASAP2	8853	211914
ASB14	142686	142687
ASRGL1	80150	66514
ATF3	467	11910
ATOX1	475	11927
ATP11C	286410	320940
ATP13A3	79572	224088
ATP2A3	489	53313
ATP2C1	27032	235574
ATP6V0A2	23545	21871
ATP6V1A	523	11964
ATP8A1	10396	11980
ATPAF1	64756	230649
ATRAID	51374	381629
ATXN1	6310	20238
AURKB	9212	20877
B3GALNT1	8706	26879
B3GALT2	8707	26878
B3GNT2	10678	53625
B3GNT3	10331	72297
Bach2os		414068
BAG3	9531	29810
BAG5	9529	70369
BAK1	578	12018
BARD1	580	12021
BAX	581	12028
BBS2	583	67378
BBS5	129880	72569
BC005685		352945
BC021614		225884
BCL3	602	12051
BCL2A1	597	12044|12045|12047
Bcl2a1c		12046
BCL2L1	598	12048
BCL7C	9274	12055
BEND4	389206	666938
BLM	641	12144
BLVRB	645	233016
BMF	90427	171543
BMP2	650	12156
BMT2	154743	101148
BMX	660	12169
BORCS6	54785	71923
BPNT1	10380	23827
BRD2	6046	14312
BRI3	25798	55950
BSG	682	12215
BST1	683	12182
BTBD10	84280	68815
BTG1	694	12226
Btnl5-ps		81497
C10orf11	83938	76633
C11orf74	119710	68170
C15orf39	56905	74211
C16orf70	80262	234678
C1QA	712	12259
C1QC	714	12262
C20orf194	25943	228602
C3orf17	25871	212547
C5orf28	64417	633640
C7orf49	78996	78412
C9orf85	138241	66206
CA9	768	230099
CABLES1	91768	63955
CACNA1D	776	12289
CALCRL	10203	54598
Calm1 (includes others)		12315|12313|12314
CALU	813	12321
CAMK1	8536	52163
CAMK2D	817	108058
CAMKK1	84254	55984
CAPG	822	12332
CAPN5	726	12337
CAPNS2	84290	69543
CAPRIN2	65981	232560
CAPZB	832	12345
CARD19	84270	68480
CARHSP1	23589	52502
CASP3	836	12367
CASP8	841	12370
CAT	847	12359
CBFB	865	12400
Ccdc50		67501
CCDC112	153733	240261
CCDC124	115098	234388
CCDC125	202243	76041
CCDC126	90693	57895
CCDC170	80129	100504234
CCDC171	203238	320226
CCDC180	100499483	381522
CCDC102A	92922	234582
CCDC71L	168455	72123
Ccl2		20296
Ccl6		20305
Ccl7		20306
Ccl9		20308
CCL17	6361	20295
CCNE1	898	12447
CCNE2	9134	12448
CCNF	899	12449
Ccr1l1		12770
CD2	914	12481
CD34	947	12490
CD38	952	12494
CD48	962	12506
CD59	966	333883
CD74	972	16149
CD82	3732	12521
CD86	942	12524
CD101	9398	630146
CD109	135228	235505
CD163	9332	93671
CD177	57126	68891
CD200R1	131450	57781
Cd209c		170776
Cd209d		170779
Cd209f		69142
CD300A	11314	217303
CD300LD	100131439	100043123|100043125|217305|382551
CD300LG	146894	52685
CD79B	974	15985
CD99L2	83692	171486
CDC16	8881	69957
CDC42EP2	10435	104252
CDC42EP3	10602	260409
CDC42SE2	56990	72729
CDK6	1021	12571
CDK7	1022	12572
CDK8	1024	264064
CDK2AP1	8099	13445
CDKN2B	1030	12579
CDKN2C	1031	12580
CEBPE	1053	110794
CELF4	56853	108013
CEP68	23177	216543
CERK	64781	223753
Cetn4/LOC101056100		101056100|207175
CFAP43	80217	100048534
CFH	3075	12628
CFL1	1072	12631
CFLAR	8837	12633
CHAF1B	8208	110749
CHCHD3	54927	66075
CHCHD7	79145	66433
CHD7	55636	320790
Chil3/Chil4		104183|12655
CHN2	1124	69993
CHPT1	56994	212862
CHST15	51363	77590
CIB1	10519	23991
CLCF1	23529	56708
CLDN12	9069	64945
CLDND1	56650	224250
CLEC4D	338339	17474
CLEC4E	26253	56619
CLEC4G	339390	75863
CLMN	79789	94040
CLN8	2055	26889
CMC2	56942	66531
CNOT6	57472	104625
CNPY2	10330	56530
CNST	163882	226744
COL4A3BP	10087	68018
COMMD4	54939	66199
COMMD8	54951	27784
COMT	1312	12846
COMTD1	118881	69156
COQ10B	80219	67876
COX16	51241	66272
COX5A	9377	12858
CPD	1362	12874
CPEB3	22849	208922
CPED1	79974	214642
CPQ	10404	54381
CR1L	1379	12946
CRACR2B	283229	213573
CRAT	1384	12908
CREG1	8804	433375
CRIP1	1396	12925
CRY1	1407	12952
CRYZ	1429	12972
CRYZL1	9946	66609
CSE1L	1434	110750
CSF2RB	1439	12983|12984
CSK	1445	12988
CSTB	1476	13014
CTDNEP1	23399	67181
CTDSPL	10217	69274
CTNND1	1500	12388
CTSA	5476	19025
CTSB	1508	13030
CTSO	1519	229445
CTSV	1515	13039
CUEDC1	404093	103841
CXCL12	6387	20315
CXorf23	256643	382252
CXorf65	158830	245536
CYB5R1	51706	72017
Cyb5r3		109754
CYBB	1536	13058
CYCS	54205	13063
Cyp2ab1		224044
Cyp2j9		74519
CYP2R1	120227	244209
CYP2S1	29785	74134
Cypt1 (includes others)		235067|66742|69361|245566
DAPP1	27071	26377
DBF4	10926	27214
DCAF6	55827	74106
DCAF12	25853	68970
DCLK2	166614	70762
DCSTAMP	81501	75766
DCXR	51181	67880
DDAH2	23564	51793
DDHD1	80821	114874
DDIT4	54541	74747
DDR1	780	12305
DDX41	51428	72935
DEF6	50619	23853
DENND2C	163259	329727
DERL1	79139	67819
DFNA5	1687	54722
DGKE	8526	56077
DHRS11	79154	192970
DHX29	54505	218629
DIAPH3	81624	56419
DIRAS2	54769	68203
DMXL2	23312	235380
DNAJC10	54431	66861
DNAJC15	29103	66148
DNMT3A	1788	13435
DOCK4	9732	238130
DOCK6	57572	319899
DOCK7	85440	67299
DOK1	1796	13448
DOK3	79930	27261
DOLPP1	57171	57170
DOT1L	84444	208266
DPP7	29952	83768
DRAM1	55332	71712
DSCR3	10311	13185
DSE	29940	212898
DSTN	11034	56431
DTX3L	151636	209200
Dubr		68190
DUS4L	11062	71916
DUSP5	1847	240672
DYNLL2	140735	68097
DYRK2	8445	69181
DYRK3	8444	226419
E230001N04Rik		320187
E2F1	1869	13555
EBI3	10148	50498
ECHS1	1892	93747
ECI2	10455	23986
EDEM1	9695	192193
EDIL3	10085	13612
EEF1AKMT1	221143	68043
EFCAB2	84288	68226
EFCAB7	84455	230500
EGR1	1958	13653
EGR3	1960	13655
EHD2	30846	259300
EIF5A2	56648	208691
ELK1	2002	13712
ELOVL5	60481	68801
ELOVL6	79071	170439
EMILIN2	84034	246707
EML6	400954	237711
ENG	2022	13805
ENOPH1	58478	67870
EPB41L5	57669	226352
EPPIN	57119	209351
EPT1	85465	28042
ERCC6L	54821	236930
ERGIC1	57222	67458
ERGIC3	51614	66366
ERI1	90459	67276
ERMARD	55780	381062
ERP29	10961	67397
ETNK1	55500	75320
ETV1	2115	14009
ETV6	2120	14011
EXT2	2132	14043
F10	2159	14058
F2RL2	2151	14064
F630028O10Rik		100038363
F630111L10Rik		320463
FABP3	2170	14077
FAIM	55179	23873
FAM107B	83641	66540
FAM109B	150368	338368
FAM114A1	92689	68303
FAM117A	81558	215512
FAM118B	79607	109229
FAM126A	84668	84652
FAM13B	51306	225358
FAM168A	23201	319604
FAM196B	100131897	574403
FAM20A	54757	208659
FAM20C	56975	80752
FAM212A	389119	68176
FAM213A	84293	70564
FAM213B	127281	66469
FAM3C	10447	27999
FAM43A	131583	224093
FAM46A	55603	212943
FAM63A	55793	75007
FAM63B	54629	235461
FAM65B	9750	193385
FAM73A	374986	215708
FAM78A	286336	241303
FAM84B	157638	399603
FAM91A1	157769	210998
FAR1	84188	67420
FAS	355	14102
FBXL2	25827	72179
FBXL4	26235	269514
FBXL20	84961	72194
Fbxl22		74165
FBXO9	26268	71538
FBXO22	26263	71999
FBXO45	200933	268882
Fbxw17		109082
FCER1G	2207	14127
FCGR3A/FCGR3B	2214|2215	246256
FCGRT	2217	14132
FEM1C	56929	240263
FER	2241	14158
FES	2242	14159
FGD6	55785	13998
FGF21	26291	56636
FGGY	55277	75578
FH	2271	14194
FKTN	2218	246179
FLT3	2322	14255
FMN1	342184	14260
FMNL2	114793	71409
FMO5	2330	14263
Fnbp1l		214459
FNIP2	57600	329679
FOCAD	54914	230393
FOSB	2354	14282
FOXJ2	55810	60611
FOXK2	3607	68837
FOXRED2	80020	239554
FRMD8	83786	67457
FRMD4B	23150	232288
FRRS1	391059	20321
FSCN1	6624	14086
FSD1L	83856	319636
FUCA2	2519	66848
FURIN	5045	18550
FUT7	2529	14347
FUT8	2530	53618
Fxyd2		11936
FYCO1	79443	17281
FZD1	8321	14362
GAB2	9846	14389
GADD45G	10912	23882
GALC	2581	14420
GALM	130589	319625
GALNS	2588	50917
GALNT7	51809	108150
GAS5	60674	14455
GAS7	8522	14457
GAS2L1	10634	78926
GAS2L3	283431	237436
GATSL2	729438	80909
GBP7	388646	229900
Gbp8		76074
GFI1B	8328	14582
GFOD1	54438	328232
GGCX	2677	56316
GGH	8836	14590
GK5	256356	235533
GLB1	2720	12091
GLIPR2	152007	384009
GLMP	112770	56700
GLTP	51228	56356
Gm1673		381633
Gm2695		100040297
Gm3579		100041932
Gm5127		331493
Gm5431		432555
Gm6194		620966
Gm6498		624367
Gm7265		639396
Gm8995		668139
Gm10033		378466
Gm10037		102637366
Gm10484		100038503
Gm11517		629750
Gm12814 (includes others)		630887|320640|195564
Gm17783/Gm609		100047671|208166
GM2A	2760	14667
GNA15	2769	14676
GNAI3	2773	14679
GNB4	59345	14696
GNG12	55970	14701
GNGT2	2793	14710
GNPDA1	10007	26384
GNPNAT1	64841	54342
GNRH1	2796	14714
GOLIM4	27333	73124
GOSR2	9570	56494
GOT1	2805	14718
GPD2	2820	14571
GPHN	10243	268566
GPR68	8111	238377
GPR183	1880	321019
GPX3	2878	14778
GPX4	2879	625249
GRAMD3	65983	107022
GRAMD1B	57476	235283
GRK5	2869	14773
GRN	2896	14824
GSPT2	23708	14853
GSR	2936	14782
Gsta4		14860
GSTM5	2949	14862
GSTO2	119391	68214
GTDC1	79712	227835
GTF2F1	2962	98053
GTF2I	2969	14886
GTF3C6	112495	67371
GUF1	60558	231279
GYPC	2995	71683
H2-Eb2		381091
H6PD	9563	100198
HACD4	401494	66775
HBP1	26959	73389
HECTD4	283450	269700
HEPACAM2	253012	101202
HEXA	3073	15211
HEXB	3074	15212
HFE	3077	15216
HGF	3082	15234
HIBCH	26275	227095
HIGD1A	25994	56295
HINT3	135114	66847
Hist1h1a		80838
Hist1h1b		56702
Hist1h2bh		319182
HK2	3099	15277
HLA-DMA	3108	14998
HLA-DMB	3109	15000|14999
HLA-DOB	3112	15002
HLA-DQA1	3117	14960
HLA-DQB1	3119	14961
HLA-G	3135	14991
HOMER1	9456	26556
HPGD	3248	15446
HPS5	11234	246694
HR	55806	15460
HSD11B1	3290	15483
Hsf3		245525
HTT	3064	15194
HVCN1	84329	74096
HYKK	123688	235386
ICAM1	3383	15894
ICOSLG/LOC102723996	23308|102723996	50723
ID2	3398	15902
ID3	3399	15903
IER3	8870	15937
IFFO1	25900	320678
IFI30	10437	65972
IFIT1B	439996	15957
IFNAR2	3455	15976
Ifnz (includes others)		319146|545654|545645|545655|545646|545650|545652|545651|545647|545648|668208|435791|545653|545649|100041062
IFT80	57560	68259
IGFBP4	3487	16010
IKZF1	10320	22778
IKZF2	22807	22779
IL10RB	3588	16155
IL18RAP	8807	16174
IL1RL1	9173	17082
IL1RL2	8808	107527
IL27RA	9466	50931
IL2RG	3561	16186
INPP4B	8821	234515
IRF1	3659	16362
IRF2	3660	16363
Irgm1		15944
ISCU	23479	66383
ISG20	3669	57444
ISPD	729920	75847
ISYNA1	51477	71780
ITGB2	3689	16414
ITGB3	3690	16416
ITPK1	3705	217837
ITPKB	3707	320404
ITPR2	3709	16439
ITPR3	3710	16440
JAK1	3716	16451
JMJD1C	221037	108829
JUNB	3726	16477
JUP	3728	16480
KANSL1L	151050	68691
KAZALD1	81621	107250
KBTBD8	84541	243574
KCNAB3	9196	16499
KCND1	3750	16506
KCNE3	10008	57442
KCNJ2	3759	16518
KCNK13	56659	217826
KCNQ1	3784	16535
KCTD9	54793	105440
KDM2B	84678	30841
KIAA0100	9703	72503
KIAA0355	9710	233103
KIAA0513	9764	234797
KIAA1109	84162	229227
KIF13B	23303	16554
KIF3A	11127	16568
KITLG	4254	17311
KLF9	687	16601
KLF12	11278	16597
KLHL6	89857	239743
KLHL7	55975	52323
KLHL9	55958	242521
KLHL13	90293	67455
KLHL18	23276	270201
KLHL22	84861	224023
KLHL24	54800	75785
KLK13	26085	626834
Klri2		320407
KSR1	8844	16706
L1CAM	3897	16728
LACTB	114294	80907
LAMA3	3909	16774
LAMC1	3915	226519
LAMP2	3920	16784
LANCL2	55915	71835
LASP1	3927	16796
LDHB	3945	16832
LDLRAD4	753	52662
LEMD2	221496	224640
LEPROT	54741	230514
LEPROTL1	23484	68192
let-7	406889|406883|406887|406888|407054|406885|406881|406891|406890|406882|406884|406886	387251|723947|723965|387248|387244|723966|387253|387245|387252|387249|387247|387246
LGALS3	3958	16854
LGALS3BP	3959	19039
LGI3	203190	213469
LGMN	5641	19141
LIMA1	51474	65970
LIMS2	55679	225341
Lipo2 (includes others)		381236|628236|101055671
LIX1L	128077	280411
LMBR1	64327	56873
LMF1	64788	76483
LMO1	4004	109594
LONRF3	79836	74365
LPAR1	1902	14745
LPAR5	57121	381810
LPCAT1	79888	210992
LPCAT2	54947	270084
LPGAT1	9926	226856
LRBA	987	80877
LRIG3	121227	320398
LRMP	4033	16970
LRP5	4041	16973
LRP6	4040	16974
LRP12	29967	239393
LRPAP1	4043	16976
LRRC42	115353	77809
LRRC8C	84230	100604
LSM5	23658	66373
LSM7	51690	66094
LSP1	4046	16985
LSR	51599	54135
LTBP3	4054	16998
LTC4S	4056	17001
LUZP1	7798	269593
LY96	23643	17087
LYRM5	144363	67636
LYRM9	201229	66274
LYZ	4069	17110|17105
MAFB	9935	16658
MAFG	4097	17134
MAG	4099	17136
Magea3 (includes others)		17142|17144|17139|17141|17138|17137
MAMDC2	256691	71738
Maml2		270118
MAN2B1	4125	17159
MAP4	4134	17758
MAP1LC3A	84557	66734
MAP2K6	5608	26399
MAP3K12	7786	26404
MAP4K3	8491	225028
MAPK12	6300	29857
Mapre2		212307
MAPRE3	22924	100732
MBNL3	55796	171170
MBP	4155	17196
MCCC2	64087	78038
MCEE	84693	73724
MCM3	4172	17215
MCOLN2	255231	68279
MEAF6	64769	70088
MEF2D	4209	17261
MERTK	10461	17289
METAP1D	254042	66559
METRNL	284207	210029
METTL15	196074	76894
MFHAS1	9258	52065
MFSD5	84975	106073
MFSD6	54842	98682
MFSD9	84804	211798
MFSD14B	84641	66631
Mfsd4b3		100041085
MIA3	375056	338366
MICAL1	64780	171580
MID1IP1	58526	68041
MIPEP	4285	70478
Mir701		735278
mir-181	574457|406955|406956|406954|406957|406995	100049549|723903|387176|735252|723819|723890
mir-186	406962	387181
mir-221	407007|407006	723828|723827
mir-340	442908	723845
mir-350		723921
mir-680		735268|751520|751551
mir-692		735288|751529|100124641
Mir99ahg		77994
MIS18A	54069	66578
MITF	4286	17342
MKL1	57591	223701
MKL2	57496	239719
MLXIPL	51085	58805
MMD	23531	67468
MMP9	4318	17395
MMP27	64066	234911
MMP28	79148	118453
MMS22L	253714	212377
MOCOS	55034	68591
Mocs1		56738
MOCS2	4338	17434
MORN2	729967	378462
MOSPD1	56180	70380
Mospd4		72076
MPI	4351	110119
MPP1	4354	17524
MPP6	51678	56524
MPZL3	196264	319742
MR1	3140	15064
MRAS	22808	17532
MRPS6	64968	121022
MRVI1	10335	17540
MSR1	4481	20288
MT-CO3	4514	17710
MT-ND5	4540	17721
MT-ND4L	4539	17720
MTERF1	7978	545725|208595
MTHFD2	10797	17768
MTMR4	9110	170749
MTOR	2475	56717
Mturn		68235
Mucl1/Mucl2		20770|20771
MVP	9961	78388
Mx1/Mx2		17858|17857
MYH7	4625	140781
MYL6	4637	17904
MYL12B	103910	67268
MYLK3	91807	213435
MYO1E	4643	71602
MZT1	440145	76789
NAA40	79829	70999
NAB2	4665	17937
NAGK	55577	56174
NAGLU	4669	27419
NAIP	4671	17948
NAV2	89797	78286
NBEAL2	23218	235627
NCF4	4689	17972
NCKIPSD	51517	80987
NCS1	23413	14299
NDE1	54820	67203
NDNF	79625	68169
NDST1	3340	15531
NDUFA13	51079	67184
NDUFS8	4728	225887
NECTIN1	5818	58235
NEK8	284086	140859
NFKBIB	4793	18036
NFKBID	84807	243910
NICN1	84276	66257
NIM1K	167359	245269
NIN	51199	18080
NINJ1	4814	18081
Nisch		64652
NLRC3	197358	268857
NLRC5	84166	434341
NME1	4830	18102
NME2	4831	18103
NOCT	25819	12457
NOD1	10392	107607
NOL4L	140688	329540
NOVA1	4857	664883
NR1D1	9572	217166
NR1D2	9975	353187
NR4A3	8013	18124
NRIP1	8204	268903
NSL1	25936	381318
NUAK1	9891	77976
NUBP1	4682	26425
NUCB1	4924	18220
NUDT17	200035	78373
NUMB	8650	18222
NUP93	9688	71805
NUP205	23165	70699
NUPR1	26471	56312
NXN	64359	18230
Nxpe5		381680
NXT2	55916	237082
NYNRIN	57523	277154
OARD1	221443	106821
OAZ2	4947	18247
OGFOD3	79701	66179
Olfr527		257939
Olfr629		258818
Olfr976		258364
Olfr1033		258571
Olfr1250/Olfr1252		258967|404331
Olfr1472/Olfr1475		258685|258298
OMP	4975	18378
OPA3	80207	403187
OPN3	23596	13603
OPTN	10133	71648
OR56A4	120793	244187
ORAI2	80228	269717
ORC1	4998	18392
OS9	10956	216440
OSGEP	55644	66246
OSM	5008	18413
OTUD1	220213	71198
P2RX7	5027	18439
P2RY1	5028	18441
P2RY10	27334	78826
P2RY12	64805	70839
P2RY14	9934	140795
P3H2	55214	210530
PACSIN2	11252	23970
PAFAH1B3	5050	18476
PAG1	55824	94212
PAGR1	79447	67278
PAK4	10298	70584
PAM	5066	18484
PAPD4	167153	100715
PAQR7	164091	71904
PARK7	11315	57320
PARN	5073	74108
PARP9	83666	80285
PARP14	54625	547253
PBX1	5087	18514
PBX3	5090	18516
PCGF1	84759	69837
PCMTD2	55251	245867
PCOLCE	5118	18542
PCYOX1	51449	66881
PDCD1	5133	18566
PDGFRL	5157	68797
PDK1	5163	228026
PDK3	5165	236900
PDK4	5166	27273
PDLIM4	8572	30794
PDLIM7	9260	67399
PDP1	54704	381511
PDXK	8566	216134
PEAR1	375033	73182
PELI2	57161	93834
PELI3	246330	240518
PEPD	5184	18624
PER3	8863	18628
PFKL	5211	18641
PFKM	5213	18642
PGAM1	5223	18648
PGK1	5230	18655
PGM1	5236	72157
PHF11	51131	628705|236451|219132|219131
PHLDA1	22822	21664
PHPT1	29085	75454
PHTF2	57157	68770
Phxr4		18689
PI16	221476	74116
PI4K2B	55300	67073
PIEZO1	9780	234839
PIGZ	80235	239827
PIKFYVE	200576	18711
PINX1	54984	72400
PIP4K2B	8396	108083
Pira11		18724
Pisd-ps3		66776
PKIB	5570	18768
PLAC8	51316	231507
Platr26		381371
PLAU	5328	18792
PLCB1	23236	18795
PLCB4	5332	18798
PLCD1	5333	18799
PLD1	5337	18805
PLD2	5338	18806
PLD3	23646	18807
PLEK	5341	56193
PLEKHF1	79156	72287
PLEKHG1	57480	213783
PLEKHH3	79990	217198
PLIN3	10226	66905
PLOD1	5351	18822
PLOD3	8985	26433
Plpp1		19012
PLPP2	8612	50784
PLPP7	84814	227721
PLXNA1	5361	18844
PLXNA4	91584	243743
PLXNC1	10154	54712
PMEPA1	56937	65112
POLE2	5427	18974
PPFIBP1	8496	67533
PPFIBP2	8495	19024
PPM1H	57460	319468
PPM1M	132160	67905
PPP2R4	5524	110854
Ppp2r5c		26931
PPP3CA	5530	19055
PPT1	5538	19063
PPTC7	160760	320717
PRAF2	11230	54637
PRCP	5547	72461
PRDX1	5052	18477
PRDX6	9588	11758
PRELID1	27166	66494
PRELID3B	51012	66390
PREPL	9581	213760
PRICKLE1	144165	106042
PRKAB2	5565	108097
PRKAR2A	5576	19087
PRKCE	5581	18754
Prorsd1		67939
PROX1	5629	19130
PRPF40B	25766	54614
PRR15	222171	78004
Prr33		677289
Prss30		30943
PRTG	283659	235472
PRTN3	5657	19152
PSAP	5660	19156
PSAT1	29968	107272
PSD3	23362	234353
PSMB3	5691	26446
PSMB8	5696	16913
PSMB9	5698	16912
PSMD14	10213	59029
PSTPIP2	9050	19201
PTAR1	375743	72351
PTCHD1	139411	211612
PTGR2	145482	77219
PTPN4	5775	19258
PTPN11	5781	19247
PTRF	284119	19285
PTS	5805	19286
PURB	5814	19291
PURG	29942	75029
Pvr		52118
PXN	5829	19303
PYGB	5834	110078
PYGL	5836	110095
QSER1	79832	99003
RAB32	10981	67844
RAB38	23682	72433
RAB11A	8766	53869
RAB11FIP5	26056	52055
RAB3D	9545	19340
RAB7B	338382	226421
RAB8B	51762	235442
RAI14	26064	75646
RALGAPA2	57186	241694
RAMP1	10267	51801
RARB	5915	218772
RASAL3	64926	320484
RASGRF2	5924	19418
RASGRP2	10235	19395
RASGRP3	25780	240168
RASSF3	283349	192678
RASSF4	83937	213391
RASSF8	11228	71323
RBL1	5933	19650
RBPMS	11030	19663
RBSN	64145	78287
RDH14	57665	105014
REEP3	221035	28193
RELL1	768211	100532
REM1	28954	19700
REXO2	25996	104444
RFK	55312	54391
RGMB	285704	68799
RGS10	6001	67865
RHOC	389	11853
RHOH	399	74734
RHOQ	23433	104215
RIC1	57589	226089
RILPL2	196383	80291
RIPK3	11035	56532
RMND5B	64777	66089
Rnf125		67664
RNF128	79589	66889
RNF150	57484	330812
RNF152	220441	320311
RNLS	55328	67795
ROBO2	6092	268902
RP2	6102	19889
RPIA	22934	19895
RPL5	6125	100503670
RPL12	6136	269261
Rpl31-ps21		626903
RPN2	6185	20014
RPP14	11102	67053
RPRM	56475	67874
RPS8	6202	20116
RPS19	6223	20085
Rps19-ps3		277692
RPS6KA2	6196	20112
RPS6KC1	26750	320119
RPUSD4	84881	71989
RRAGB	10325	245670
RRP12	23223	107094
Rsl1 (includes others)		218311|72807|408065|380855
RUFY3	22902	52822
RUSC2	9853	100213
S100A11	6282	277089
SAMD8	142891	67630
SAMD9L	219285	209086
SAMHD1	25939	56045
SAP30	8819	60406
SASS6	163786	72776
SBF2	81846	319934
SBK1	388228	104175
SCAMP1	9522	107767
SCAMP2	10066	24044
SCARF2	91179	224024
SCML4	256380	268297
SCOC	60592	56367
SCPEP1	59342	74617
SDCCAG8	10806	76816
SDF4	51150	20318
SEC14L1	6397	74136
SEC61G	23480	102637269|100043039|102640296|20335|102636652|100042561
SELENBP1	8991	20341|20342
SELPLG	6404	20345
SENP8	123228	71599
SEPP1	6414	20363
SEPSECS	51091	211006
SEPT6	23157	56526
SEPT8	23176	20362
SEPT9	10801	53860
SEPT11	55752	52398
SERAC1	84947	321007
SERINC5	256987	218442
SESN1	27244	140742
SETBP1	26040	240427
SFMBT1	51460	54650
SFT2D3	84826	67158
SFXN4	119559	94281
Sh2d1b2		545378
SH3BGRL3	83442	73723
SH3BP5	9467	24056
SH3PXD2B	285590	268396
SHB	6461	230126
SHKBP1	92799	192192
SHTN1	57698	71653
SIGIRR	59307	24058
SIGLEC10	89790	243958
SIL1	64374	81500
SIRPA	140885	19261
SKP1	6500	21402
SLAIN2	57606	75991
SLC11A1	6556	18173
SLC12A7	10723	20499
SLC13A3	64849	114644
SLC16A3	9123	80879
SLC16A6	9120	104681
SLC17A5	26503	235504
SLC20A1	6574	20515
SLC25A5	292	11740
SLC25A12	8604	78830
SLC25A19	60386	67283
SLC25A23	79085	66972
SLC25A31	83447	73333
SLC25A35	399512	71998
SLC25A38	54977	208638
SLC27A3	11000	26568
SLC27A4	10999	26569
SLC28A2	9153	269346
SLC29A1	2030	63959
SLC2A6	11182	227659
SLC2A8	29988	56017
SLC36A1	206358	215335
SLC37A3	84255	72144
SLC38A9	153129	268706
SLC39A1	27173	30791
SLC39A11	201266	69806
SLC39A14	23516	213053
SLC44A1	23446	100434
SLC48A1	55652	67739
SLC52A3	113278	69698
SLC5A3	6526	53881
SLC7A7	9056	20540
SLC7A11	23657	26570
Slfn2		20556
SMAD1	4086	17125
SMAD3	4088	17127
SMAD5	4090	17129
SMAGP	57228	207818
SMC2	10592	14211
SMDT1	91689	69029
SMIM5	643008	66528
SMO	6608	319757
SMPD1	6609	20597
SMS	6611	671878|20603
SNAP29	9342	67474
Snora44		100217418
Snora16a		100310813
Snord118		100216530
SNTB1	6641	20649
SNTB2	6645	20650
SNX8	29886	231834
SNX9	51429	66616
SNX10	29887	71982
SNX15	29907	69024
SNX18	112574	170625
SNX24	28966	69226
SOAT2	8435	223920
SOCS2	8835	216233
SORBS1	10580	20411
SPAG5	10615	54141
SPAM1	6677	74468
SPATA2	9825	263876
SPATA5	166378	57815
SPATA7	55812	104871
SPDL1	54908	70385
SPICE1	152185	212514
SPRED2	200734	114716
SPRY2	10253	24064
SPRYD7	57213	66674
SRP9	6726	27058
SRPK2	6733	20817
SSBP1	6742	381760
SSR4	6748	20832
ST7	7982	64213
ST13	6767	70356
ST3GAL1	6482	20442
ST3GAL3	6487	20441
ST6GALNAC3	256435	20447
ST6GALNAC4	27090	20448
ST6GALNAC6	30815	50935
STAC2	342667	217154
STARD9	57519	668880
STAT2	6773	20847
STEAP3	55240	68428
STK26	51765	70415
STK39	27347	53416
STK32C	282974	57740
STXBP3	6814	20912
SUCLG2	8801	20917
SULT1C2	6819	69083
SV2B	9899	64176
SVBP	374969	69216
SYNE1	23345	64009
SYNE3	161176	212073
SYNPO	11346	104027
SYP	6855	20977
SYTL3	94120	83672
TACC1	6867	320165
TAF9	6880	108143
TAF1B	9014	21340
TAF1D	79101	75316
TAP1	6890	21354
TAP2	6891	21355
TATDN2	9797	381801
TATDN3	128387	68972
TAX1BP3	30851	76281
TBC1D14	57533	100855
TBC1D31	93594	210544
TBC1D22A	25771	223754
TBC1D9B	23061	76795
TBCB	1155	66411
TBCEL	219899	272589
TBL1X	6907	21372
TBXAS1	6916	21391
TCEAL1	9338	237052
TCEAL9	51186	22381
Tceb2		67673
TCF4	6925	21413
TCF7L2	6934	21416
TCIRG1	10312	27060
TCTN1	79600	654470
TENM4	26011	23966
TES	26136	21753
TEX2	55852	21763
TEX14	56155	83560
TFPI	7035	21788
TGFBR1	7046	21812
TGFBR2	7048	21813
THBD	7056	21824
THRA	7067	21833
THSD4	79875	207596
TIA1	7072	21841
TICAM1	148022	106759
TIMP2	7077	21858
TJP2	9414	21873
TLCD1	116238	68385
Tlr13		279572
TM7SF2	7108	73166
TMBIM1	64114	69660
TMCC3	57458	319880
TMED3	23423	66111
TMEM62	80021	96957
TMEM80	283232	71448
TMEM119	338773	231633
TMEM140	55281	68487
TMEM156	80008	243025
TMEM160	54958	69094
TMEM168	64418	101118
TMEM189	387521	407243
TMEM205	374882	235043
TMEM216	51259	68642
TMEM106C	79022	380967
TMEM120B	144404	330189
TMEM176B	28959	65963
TMEM229A	730130	319832
TMEM229B	161145	268567
TMEM38B	55151	52076
TMEM63A	9725	208795
TMEM87B	84910	72477
TMTC2	160335	278279
TMTC3	160418	237500
TMTC4	84899	70551
TMX1	81542	72736
TMX4	56255	52837
TNFRSF18	8784	21936
TNFRSF11A	8792	21934
TNFSF13B	10673	24099
TNIP2	79155	231130
TNS1	7145	21961
TOX2	84969	269389
TOX3	27324	244579
TPGS2	25941	66648
TPI1	7167	21991
Tpm4		326618
TRAF5	7188	22033
TRAFD1	10906	231712
TRAPPC10	7109	216131
TRIB2	28951	217410
TRIM2	23321	80890
TRIM41	90933	211007
TRIM47	91107	217333
TRIM62	55223	67525
TRIP13	9319	69716
TROVE2	6738	20822
TRPV4	59341	63873
TRUB1	142940	72133
TSC22D1	8848	21807
TSKU	25987	244152
TSPAN3	10099	56434
TSPAN14	81619	52588
TSPAN33	340348	232670
Tspyl3		241732
TSSC1	7260	380752
Tstd3		77032
TTC28	23331	209683
TTC21B	79809	73668
TTC30B	150737	72421
TTC39C	125488	72747
TTF2	8458	74044
TTLL12	23170	223723
TTPAL	79183	76080
TUBA1A	7846	22142
TUBB6	84617	67951
TUBB2A	7280	22151
TUSC3	7991	80286
TXN2	25828	56551
TXN	7295	22166
TYK2	7297	54721
UBA6	55236	231380
UBASH3A	53347	328795
UBE2F	140739	67921
UBE2L6	9246	56791
UBE2W	55284	66799
UBTD1	80019	226122
UBXN8	7993	108159
UEVLD	55293	54122
UGGT1	56886	320011
UGP2	7360	216558
UNC119	9094	22248
UNC119B	84747	106840
UNC45A	55898	101869
UNC93B1	81622	54445
UPB1	51733	103149
USP3	9960	235441
USP35	57558	244144
UST	10090	338362
UTP18	51096	217109
UTRN	7402	22288
UXT	8409	22294
V1ra8		113850
VAT1	10493	26949
Vaultrc5		378472
VAV2	7410	22325
VILL	50853	22351
VIM	7431	22352
VPS13A	23230	271564
VPS9D1	9605	72325
VRK1	7443	22367
VWA9	81556	69882
WARS	7453	22375
WDPCP	51057	216560
WDR1	9948	22388
WDR6	11180	83669
WDSUB1	151525	72137
WNT11	7481	22411
WRB	7485	71446
WWC2	80014	52357
XPNPEP1	7511	170750
XRCC2	7516	57434
YPEL2	388403	77864
YWHAH	7533	22629
ZADH2	284273	225791
ZAK	51776	65964
ZBP1	81030	58203
ZBTB7B	51043	22724
ZC3H12C	85463	244871
Zfos1		68949
Zfp40		22700
ZFP90	146198	22751
Zfp229		381067
Zfp759		268670
Zfp763		73451
Zfp933		242747
Zfp958		233987
ZFP36L1	677	12192
Zfp955a/Zfp955b		100043468|77652
ZFPM1	161882	22761
ZFYVE21	79038	68520
ZFYVE28	57732	231125
ZHX1	11244	22770
ZHX2	22882	387609
ZNF318	24149	57908
ZNF395	55893	380912
ZNF420	147923	233058
ZNF496	84838	268417
ZNF502	91392	238722
ZNF580	51157	68992
ZNF652	22834	268469
ZNF791	163049	244556
ZNF354A	6940	21408
ZNRF3	84133	407821

## Sheet: shared
Genes differentially regulated specifically in both naive and coinfected F4/80 low vs. F4/80 high macrophages
Molecule Name	Entrez Gene ID for Human	Entrez Gene ID for Mouse
1500011K16Rik		67885
2610524H06Rik		330173
2810047C21Rik1		72716
9830107B12Rik/A530064D06Rik		328829|328830
A630033H20Rik		213438
AACS	65985	78894
ABCC4	10257	239273
ABCC5	10057	27416
ABHD3	171586	106861
ACACA	31	107476
ACE	1636	11421
ACKR3	57007	12778
ACOT7	11332	70025
ACOT11	26027	329910
ACOX3	8310	80911
ACPP	55	56318
ACTG1	71	11465
ACVRL1	94	11482
ACY1	95	109652
ADAM10	102	11487
ADAMTSL5	339366	66548
ADARB1	104	110532
ADCY7	113	11513
ADGB	79747	215772
ADHFE1	137872	76187
ADIPOR2	79602	68465
ADK	132	11534
ADORA2B	136	11541
ADRBK2	157	320129
AFAP1L1	134265	106877
AGAP2	116986	216439
AGMO	392636	319660
AGPAT3	56894	28169
AGPAT4	56895	68262
AGTPBP1	23287	67269
AHCYL2	23382	74340
AHR	196	11622
AI504432		229694
AIF1	199	11629
AIM1	202	11630
AKAP1	8165	11640
AKR1E2	83592	56043
AKT3	10000	23797
ALDH9A1	223	56752
ALDOC	230	11676
ALOX5	240	11689
ALOX15	246	11687
ALPK1	80216	71481
AMIGO2	347902	105827
AMZ1	155185	231842
ANKH	56172	11732
ANKLE2	23141	71782
ANKRD13A	88455	68420
ANKRD33B	651746	67434
ANTXR2	118429	71914
ANXA5	308	11747
AP1S3	130340	252903
AP2A2	161	11772
APBA1	320	319924
APOE	348	11816
ARAP2	116984	212285
ARHGAP4	393	171207
ARHGAP17	55114	70497
ARHGAP26	23092	71302
ARHGAP27	201176	544817
ARHGAP29	9411	214137
ARHGAP30	257106	226652
ARHGEF5	7984	54324
ARHGEF12	23365	69632
ARID3A	1820	13496
ARL10	285598	56795
ARL4C	10123	320982
ARL5C	390790	217151
ARNTL	406	11865
ARRDC4	91947	66412
ARSG	22901	74008
ASAP1	50807	13196
ASF1B	55723	66929
ASPA	443	11484
ASZ1	136991	74068
ATF6	22926	226641
ATP10A	57194	11982
ATP6V1B2	526	11966
ATP8B2	57198	54667
ATP8B4	79895	241633
ATRNL1	26033	226255
AXL	558	26362
AZIN1	51582	54375
B4GALNT1	2583	14421
B4GALT4	8702	56375
B4GALT6	9331	56386
BATF3	55509	381319
BBS9	27241	319845
BC147527		625360
BEND6	221336	320705
Bex6		328660
BID	637	12122
BLNK	29760	17060
BMP1	649	12153
BMPR1A	657	12166
BRI3BP	140707	76809
BTG3	10950	12228
BUB1B	701	12236
BZW2	28969	66912
C14orf169	79697	71952
C15orf52	388115	214239
C18orf54	162681	269033
C19orf47	126526	66367
C1orf21	81563	69399
C1orf54	79630	229600
C1R	715	667277|50909
C20orf27	54976	67326
C3AR1	719	12267
C4A/C4B	720|721	625018|12268
C5AR1	728	12273
C6orf62	81688	79555
C6orf141	135398	71583
C8orf4	56892	69068
CA6	765	12353
CA5B	11238	56078
CACNA1A	773	12286
CACNB4	785	12298
CADPS2	93664	320405
Cald1		109624
CALML4	91860	75600
CAMK2G	818	12325
CAPN1	823	12333
CAPN2	824	12334
CARD11	84433	108723
CASS4	57091	320664
CAV1	857	12389
CAV2	858	12390
CBFA2T3	863	12398
CC2D2A	57545	231214
CCDC109B	55013	66815
CCDC88A	55704	108686
CCDC88B	283234	78317
CCL24	6369	56221
CCM2L	140706	228788
CCND1	595	12443
CCND2	894	12444
CCR2	729230	12772
CCR5	1234	12774
CD9	928	12527
Cd33		12489
CD37	951	12493
CD40	958	21939
CD44	960	12505
Cd52		23833
CD55	1604	13136|13137
CD63	967	12512
CD69	969	12515
CD83	9308	12522
CD93	22918	17064
CD226	10666	225825
CD244	51744	18106
Cd209b		69165
Cd24a		12484
CD2AP	23607	12488
CD300C	10871	387565|140497
CD300LF	146722	246746
CD5L	922	11801
CDC6	990	23834
CDC14A	8556	229776
CDC14B	8555	218294
CDC25C	995	12532
CDC42BPA	8476	226751
CDCA7L	55536	217946
CDK14	5218	18647
CDK2AP2	10263	52004
CDKN2A	1029	12578
CDR2	1039	12585
CENPA	1058	12615
CENPK	64105	60411
CEP170	9859	545389
CERS5	91012	71949
CGNL1	84952	68178
CHML	1122	12663
CHRNA5	1138	110835
CHST11	50515	58250
CHSY1	22856	269941
CIC	23152	71722
CIITA	4261	12265
CKAP2L	150468	70466
CLDN10	9071	58187
Cldn34c1 (includes others)		546368|625591|382265|100039763|73061
CLEC10A	10462	216864|17312
CLEC12A	160364	232413
Clec4a3		73149
Clec4a4		474145
CLEC4A	50856	26888
CLEC4C	170482	69810
CLEC4M	10332	170786
CLEC5A	23601	23845
CLK3	1198	102414
Cmah		12763
CMKLR1	1240	14747
CNN2	1265	12798
CNNM4	26504	94220
CNR2	1269	12802
COLEC12	81035	140792
COPZ2	51226	56358
CORO1A	11151	12721
CORO2A	7464	107684
CORO7/CORO7-PAM16	79585|100529144	78885
CP	1356	12870
CPNE8	144402	66871
Crip2		68337
CRTAP	10491	56693
CRTC2	200186	74343
CRYBB1	1414	12960
CRYL1	51084	68631
CSF2RA	1438	12982
CSF3R	1441	12986
Ctla2a/Ctla2b		13025|13024
CTSC	1075	13032
CTSF	8722	56464
CX3CR1	1524	13051
CXCL13	10563	55985
CXCR4	7852	12767
CXorf57	55086	102871
CYP26A1	1592	13082
CYP2J2	1573	13110
CYP4F2	8529	72054
Cyp4f16/Cyp4f37		70101|677156
CYP51A1	1595	13121
CYSLTR1	10800	58861
CYTH4	27128	72318
CYTIP	9595	227929
DAB2IP	153090	69601
DAGLB	221955	231871
DCAF15	90379	212123
DDOST	1650	13200
DENND4A	10260	102442
DEPDC7	91614	211896
DHCR24	1718	74754
DHRS7	51635	66375
DIP2C	22982	208440
DNA2	1763	327762
DNAH12	201625	110083
DNAJA4	55466	58233
DNAJB14	79982	70604
DNAJC21	134218	78244
DNM1	1759	13429
DNPH1	10591	381101
DOCK5	80005	68813
DOCK10	55619	210293
DOK2	9046	13449
DPEP2	64174	319446
DPP4	1803	13482
DPY19L1	23333	244745
DPYSL2	1808	12934
DPYSL3	1809	22240
DR1	1810	13486
DSTYK	25778	213452
DUSP10	11221	63953
DUSP16	80824	70686
DUSP19	142679	68082
DZIP1	22873	66573
E230016K23Rik		100504464
E2F2	1870	242705
Ear2 (includes others)		13586|93719|93725|13587
ECE1	1889	230857
ECM1	1893	13601
EDNRB	1910	13618
EEF2K	29904	13631
EFCAB5	374786	319634
EFHD2	79180	27984
EFNB2	1948	13642
EGLN3	112399	112407
EGR2	1959	13654
EHBP1	23301	216565
EHD4	30844	98878
ELF4	2000	56501
ELK3	2004	13713
ELMO2	63916	140579
EMB	133418	13723
EMILIN1	11117	100952
EML1	2009	68519
EMP1	2012	13730
ENDOD1	23052	71946
ENGASE	64772	217364
ENPP1	5167	18605
ENPP4	22875	224794
ENPP5	59084	83965
ENSA	2029	56205
EPAS1	2034	13819
EPHA2	1969	13836
EPN2	22905	13855
EPS8	2059	13860
ERC2	26059	238988
ERO1B	56605	67475
ESYT1	23344	23943
ETHE1	23474	66071
ETV3	2117	27049
EVI5	7813	14020
EVL	51466	14026
EXT1	2131	14042
EXTL3	2137	54616
EZR	7430	22350
F5	2153	14067
F7	2155	14068
F13A1	2162	74145
FABP4	2167	11770
FABP5	2171	16592
FABP7	2173	12140
FADS1	3992	76267
FAM105A	54491	223433
FAM111A	63901	107373
FAM129A	116496	63913
FAM129B	64855	227737
FAM135A	57579	68187
Fam13a		58909
FAM171A1	221061	269233
FAM189B	10712	68521
FAM198B	51313	68659
FAM219A	203259	71901
FAM69A	388650	67266
FAM92A1	137392	68099
FBLIM1	54751	74202
FBXL5	26234	242960
FBXO4	26272	106052
FCHO1	23149	74015
Fcna		14133
Fcrls		80891
FDFT1	2222	14137
FDPS	2224	110196
FGD2	221472	26382
FGF9	2254	14180
FGFR1	2260	14182
FGL2	10875	14190
FGR	2268	14191
FHL3	2275	14201
Firre		103012
FKBP7	51661	14231
FKBP9	11328	27055
FKBP14	55033	231997
FLNB	2317	286940
FLVCR1	28982	226844
Fmnl1		57778
FNBP1	23048	14269
FOLR2	2350	14276
FOSL2	2355	14284
FPR1	2357	14293
FUNDC2	65991	67391
FUT10	84750	171167
FZD4	8322	14366
GAA	2548	14387
GAB1	2549	14388
GADD45A	1647	13197
GADD45B	4616	17873
GALNT9	50614	231605
GALNT10	55568	171212
GAPT	202309	238875
GARNL3	84253	99326
GATA6	2627	14465
GATM	2628	67092
GBE1	2632	74185
GBP6	163351	634650|17472|626578|236573|100702
GCA	25801	227960
GDF3	9573	14562
GDPD1	284161	66569
GFPT2	9945	14584
GFRA2	2675	14586
GGCT	79017	110175
Ggta1		14594
GIMAP1	170575	16205
GIMAP6	474344	231931
Gimap9		317758
GKAP1	80318	56278
GLIPR1	11010	73690
GLRX	2745	93692
GLUD1	2746	14661
GLUL	2752	14645
Gm4788		214403
Gm5150		381484
Gm6377		622976
Gm9733		751864
Gm10369		100038504
Gm14005		100043424
Gm14403		433520
Gm15583/Zbed4		223773|100043240
GNG2	54331	14702
GNG7	2788	14708
GPR18	2841	110168
GPR65	8477	14744
GPR82	27197	319200
GPR108	56927	78308
GPR132	29933	56696
GPR141	353345	353346
GPR155	151556	68526
GPR160	26996	71862
GPRC5B	51704	64297
GRAMD4	23151	223752
GRAP2	9402	17444
GRAP	10750	71520
GSAP	54103	212167
GSN	2934	227753
GSTK1	373156	76263
GSTM3	2947	14866
GSTP1	2950	100042625|14869|14870
GTF2IRD1	9569	57080
GYG1	2992	27357
H2AFY	9555	26914
HAAO	23498	107766
HADH	3033	15107
HAL	3034	15109
HCLS1	3059	15163
HDAC9	9734	79221
HDC	3067	15186
HEBP1	50865	15199
HELB	92797	117599
HES1	3280	15205
HGD	3081	15233
HGSNAT	138050	52120
HHIPL1	84439	214305
HIF1A	3091	15251
HILPDA	29923	69573
HIPK2	28996	15258
HIVEP2	3097	15273
HLA-DRB5	3127	14969
HLCS	3141	110948
HM13	81502	14950
HMGCR	3156	15357
HMGCS1	3157	208715
Hmgn3		94353
HMOX1	3162	15368
HNMT	3176	140483
HNRNPUL2	221092	68693
HOPX	84525	74318
HP	3240	15439
HPN	3249	15451
HPS3	84343	12807
HSPA12A	259217	73442
HSPBAP1	79663	66667
HTR2A	3356	15558
HTRA3	94031	78558
ICA1	3382	15893
ICAM2	3384	15896
ICOS	29851	54167
IDH2	3418	269951
IDI1	3422	319554
IER5	51278	15939
IFI16	3428	545384|100504287|226691|236312|15951|100033459|102639543|15950|226695|100040462|381308|623121
Ifi27		52668
Ifi27l2a/Ifi27l2b		217845|76933
IFIT2	3433	15958
Ifitm1		68713
Ifitm6		213002
IFNGR1	3459	15979
IGF1	3479	16000
IGSF9	57549	93842
IL10RA	3587	16154
IL15RA	3601	16169
IL1B	3553	16176
IL1RN	3557	16181
IL21R	50615	60504
IL7R	3575	16197
IMPA2	3613	114663
IMPDH1	3614	23917
INF2	64423	70435
INPP1	3628	16329
INPP4A	3631	269180
INPPL1	3636	16332
INSR	3643	16337
IQGAP1	8826	29875
IRAK2	3656	108960
IRF5	3663	27056
IRF8	3394	15900
ITGA1	3672	109700
ITGA5	3678	16402
ITGA6	3655	16403
ITGA9	3680	104099
ITGAL	3683	16408
ITGAX	3687	16411
ITGB1	3688	16412
ITGB5	3693	16419
ITPR1	3708	16438
ITPRIPL1	150771	73338
ITSN1	6453	16443
JAG1	182	16449
JAK2	3717	16452
JAK3	3718	16453
JAM2	58494	67374
JAML	120425	270152
JARID2	3720	16468
JUND	3727	16478
KANK2	25959	235041
KANK3	256949	80880
KBTBD11	9920	74901
KCNA3	3738	16491
KCNN3	3782	140493
KCNN4	3783	16534
KCTD5	54442	69259
KCTD12	115207	239217
KDELC2	143888	68304
KDM7A	80853	338523
KHDC3L	154288	66991
KHK	3795	16548
KIAA0040	9674	67647
KIAA0101	9768	68026
KIAA0930	23313	223739
KIAA1462	57608	240185
KIAA1551	55196	67246
KIAA0226L	80183	271221
KIF7	374654	16576
KIF3B	9371	16569
Klra2		16633
KLRB1	3820	17057|80782|17059
KLRD1	3824	16643
Klri1		503550
KMO	8564	98256
KRAS	3845	16653
KRT80	144501	74127
LANCL1	10314	14768
LAPTM4B	55353	114128
LATS2	26524	50523
LAYN	143903	244864
LBH	81606	77889
LBP	3929	16803
LCN2	3934	16819
LCP1	3936	18826
LFNG	3955	16848
LGALS1	3956	16852
LGR4	55366	107515
LIFR	3977	16880
LILRB3	11025	18733|18726|18729|18725|18722|100038909|100041146
LIMD1	8994	29806
LIPE	3991	16890
LIPN	643418	70166
LMAN1	3998	70361
LMAN2L	81562	214895
LMO4	8543	16911
LOC102637129/S100a11		102637129|20195
LOC102724788/PRODH	5625|102724788	19125
LOXL2	4017	94352
LPAR6	10161	67168
LPCAT4	254531	99010
LRFN3	79414	233067
LRG1	116844	76905
LRRFIP1	9208	16978
LRRK2	120892	66725
Lst1		16988
LTB4R	1241	16995
LTBP1	4052	268977
LYPLAL1	127018	226791
MAD2L1	4085	56150
MAGED1	9500	94275
MAN1A1	4121	17155
MAN2A1	4124	17158
MAN2B2	23324	17160
MAOA	4128	17161
MAP3K8	1326	26410
MAP3K14	9020	53859
MAP4K1	11184	26411
MAP7D3	79649	320923
MAPKAPK3	7867	102626
Marcks		17118
MARCO	8685	17167
MAZ	4150	17188
MBD1	4152	17190
MBNL1	4154	56758
MBTD1	54799	103537
MCEMP1	199675	69189
MCM2	4171	17216
MCM5	4174	17218
MCTP2	55784	244049
MCU	90550	215999
ME1	4199	17436
ME2	4200	107029
MEFV	4210	54483
Meis1		17268
MFGE8	4240	17304
MFNG	4242	17305
MGMT	4255	17314
MGRN1	23295	17237
MGST1	4257	56615
MICALL2	79778	231830
MICB	4277	243864
MID2	11043	23947
Milr1		380732
Mir687		751541
mir-10	407055|406902|406903|406911|406892|406910|406912|407056	387230|387236|723893|387235|723952|387144|723892|387229
MKNK1	8569	17346
MMP19	4327	58223
MOB3A	126308	208228
MPV17L2	84769	234384
MRC1	4360	17533
MS4A4A	51338	666907
Ms4a4b (includes others)		64380|66607|60361
Ms4a6b		69774
Ms4a6c		73656
MSI2	124540	76626
MSMO1	6307	66234
MSRB2	22921	76467
MST1R	4486	19882
MTHFD1L	25902	270685
MTSS1	9788	211401
MTUS1	57509	102103
MVB12B	89853	72543
MYD88	4615	17874
MYH9	4627	17886
MYLIP	29116	218203
MYO6	4646	17920
MYO10	4651	17909
MYO1B	4430	17912
MYO1D	4642	338367
MYO1G	64005	246177
NAAA	27163	67111
NABP1	64859	109019
Naip1 (includes others)		17952|17951|17940
NAPSA	9476	16541
NARF	26502	67608
NCK2	8440	17974
NCKAP1	10787	50884
NCOA1	8648	17977
NDFIP1	80762	65113
NECAP2	55707	66147
Nedd4		17999
NENF	29937	66208
NEURL2	140825	415115
NEURL1B	54492	240055
NFAM1	150372	74039
NFATC2	4773	18019
NFIA	4774	18027
NFKBIE	4794	18037
NIPAL1	152519	70701
NLRP1	22861	637515
Nlrp1a		195046
Nlrp1c-ps		627984
NLRX1	79671	270151
NPHP1	4867	53885
NPL	80896	74091
NQO2	4835	18105
NR3C2	4306	110784
NR4A2	4929	18227
NRP2	8828	18187
NRROS	375387	224109
NSDHL	50814	18194
NT5C	30833	50773
NT5DC2	64943	70021
NT5DC3	51559	103466
NT5E	4907	23959
NUCB2	4925	53322
NUP210	23225	54563
NXPE2	120406	78252
NXPE3	91775	385658
NXPE4	54827	244853
OCLN	100506658	18260
OFCC1	266553	218165
OLFM1	10439	56177
ORAI1	84876	109305
Orm1 (includes others)		18405|18407|18406
OSCP1	127700	230751
OTUD7B	56957	229603
OXCT1	5019	67041
P2RX1	5023	18436
P2RY2	5029	18442
P2RY6	5031	233571
P4HA2	8974	18452
PACS2	23241	217893
PADI2	11240	18600
PADI4	23569	18602
PALLD	23022	72333
PARD3B	117583	72823
PARP8	79668	52552
PDCD4	27250	18569
PDE10A	10846	23984
PDE2A	5138	207728
PDE3B	5140	18576
PDGFB	5155	18591
PDIA5	10954	72599
PEA15	8682	18611
PEAK1	79834	244895
PECR	55825	111175
PELP1	27043	75273
PEX11A	8800	18631
PF4	5196	56744
PFKFB4	5210	270198
PFKP	5214	56421
PGAP1	80055	241062
PGLYRP1	8993	21946
PGM2	55276	66681
PGP	283871	67078
PHLPP1	23239	98432
PICALM	8301	233489
PID1	55022	98496
PIK3AP1	118788	83490
PIK3CD	5293	18707
PIK3R6	146850	104709
PIP4K2A	5305	18718
PIP5K1C	23396	18717
Pitpnc1		71795
PITPNM1	9600	18739
PKNOX1	5316	18771
PLA2G7	7941	27226
PLBD1	79887	66857
PLCG2	5336	234779
PLCL1	5334	227120
PLD4	122618	104759
PLEKHA1	59338	101476
Plekha6		240753
PLEKHF2	79666	71801
PLEKHO1	51177	67220
PLEKHO2	80301	102595
PLP2	5355	18824
PLS3	5358	102866
PLSCR4	57088	235527
PLTP	5360	18830
PLXDC1	57125	72324
PLXDC2	84898	67448
PLXND1	23129	67784
Pmaip1		58801
PMP22	5376	18858
POLE	5426	18973
POLR3GL	84265	69870
POMK	84197	74653
PPARG	5468	19016
PPAT	5471	231327
PPEF2	5470	19023
PPL	5493	19041
PPM1E	22843	320472
PPP1CA	5499	19045
PPP1R9A	55607	243725
PPP1R9B	84687	217124
PPP3CC	5533	19057
PRC1	9055	233406
PRDM1	639	12142
PRDX4	10549	53381
PRELID2	153768	77619
PREX1	57580	277360
Prg4		96875
PRIM1	5557	19075
PRKAA2	5563	108079
PRKCA	5578	18750
PRKCD	5580	18753
PRKX	5613	19108
PROS1	5627	19128
PRR5L	79899	72446
PSD4	23550	215632
PSMA4	5685	26441
PSTPIP1	9051	19200
PTAFR	5724	19204
PTER	9317	19212
PTGER2	5732	19217
PTGER4	5734	19219
PTGES	9536	64292
PTGIR	5739	19222
PTGIS	5740	19223
PTGS1	5742	19224
PTK2	5747	14083
Ptms		69202
PTPN1	5770	19246
PTPN18	26469	19253
PTPN22	26191	19260
PTPRC	5788	19264
PTPRM	5797	19274
PTPRO	5800	19277
PTPRS	5802	19280
PYCARD	29108	66824
PYROXD2	84795	74580
QPCT	25797	70536
RAB35	11021	77407
RAB43	339122	69834
RAB11FIP1	80223	75767
RAB27A	5873	11891
RAB33A	9363	19337
RAB3IL1	5866	74760
RAD9A	5883	19367
RAP2A	5911	76108
RAPGEF5	9771	217944
RAPH1	65059	77300
RASGRP1	10125	19419
RB1	5925	19645
RBBP8	5932	225182
RBPJ	3516	19664
RCN1	5954	19672
RDH11	51109	17252
REEP5	7905	13476
RELT	84957	320100
REPS2	9185	194590
REST	5978	19712
Retnla		57262
RFTN1	23180	76438
RGAG4	340526	331474
RGL3	57139	71746
RHOB	388	11852
RIN3	79890	217835
RIPPLY3	53820	170765
RNASE2	6036	93726|54159
RNASE6	6039	78416
RNASEL	6041	24014
RND3	390	74194
RNF145	153830	74315
RNF166	115992	68718
RNF144B	255488	218215
RNF19B	127544	75234
RP1	6101	19888
Rpl22l1		68028
RPS6KA4	8986	56613
Rrbp1		81910
RTN1	6252	104001
RTTN	25914	246102
RUNX1	861	12394
RYK	6259	20187
RYR2	6262	20191
S100A4	6275	20198
S100A6	6277	20200
S1PR1	1901	13609
S1PR2	9294	14739
S1PR5	53637	94226
Saa3		20210
SAMD4B	55095	233033
SARDH	1757	192166
SASH3	54440	74131
SAT2	112483	69215
SCAMP5	192683	56807
SCARB2	950	12492
SCCPDH	51097	109232
Scd2		20250
SCIMP	388325	327957
SCN1B	6324	20266
SCN2B	6327	72821
SCRN3	79634	74616
SDAD1	55153	231452
SDC1	6382	20969
SECTM1	6398	209588
SEL1L3	23231	231238
SELP	6403	20344
SEMA4A	64218	20351
SEMA4D	10507	20354
SERPINB2	5055	18788
SERPINB8	5271	20725
SERPINB10	5273	241197
SESN3	143686	75747
SFXN1	94081	14057
SH2B2	10603	23921
SH2D1B	117157	26904
SH2D4B	387694	328381
SH3D19	152503	27059
SHANK3	85358	58234
SHE	126669	214547
SIAH2	6478	20439
SIRPB1	10326	100038947|320832|668101
SKIL	6498	20482
SLAMF7	57823	75345
SLAMF8	56833	74748
SLAMF9	89886	98365
SLC10A6	345274	75750
SLC12A2	6558	20496
SLC12A5	57468	57138
SLC16A10	117247	72472
SLC1A5	6510	20514
SLC22A17	51310	59049
SLC23A2	9962	54338
SLC25A25	114789	227731
SLC26A2	1836	13521
SLC29A3	55315	71279
SLC2A1	6513	20525
SLC37A2	219855	56857
SLC38A6	145389	625098
SLC39A8	64116	67547
SLC41A3	54946	71699
SLC4A7	9497	218756
SLC7A2	6542	11988
SLC7A6	9057	330836
SLC9A4	389015	110895
SLC9A6	10479	236794
SLC9A7	84679	236727
SLC9A9	285195	331004
SLCO3A1	28232	108116
SLFN12L	100506736	20558|20557
SLPI	6590	20568
SMCHD1	23347	74355
SMOX	54498	228608
SNX5	27131	69178
SOCS6	9306	54607
SORBS3	10174	20410
SORD	6652	20322
SORL1	6653	20660
SORT1	6272	20661
SOWAHC	65124	268301
SOX7	83595	20680
SPATS2	65244	72572
Spink2		69982
SPN	6693	20737
SPOP	8405	20747
SPP1	6696	20750
SPTBN1	6711	20742
SPTY2D1	144108	101685
SQLE	6713	20775
SREBF2	6721	20788
SRSF9	8683	108014
SSH2	85464	237860
ST14	6768	19143
ST3GAL5	8869	20454
ST8SIA4	7903	20452
STAB1	23166	192187
STAP1	26228	56792
STARD4	134429	170459
STARD13	90627	243362
STARD3NL	83930	76205
STAU2	27067	29819
STIL	6491	20460
STOM	2040	13830
STON2	85439	108800
STRIP2	57464	320609
STXBP6	29091	217517
SULF2	55959	72043
Sult1a1		20887
SUMF1	285362	58911
SVIL	6840	225115
SYK	6850	20963
SYN1	6853	20964
SYNGR2	9144	20973
SYT11	23208	229521
TACC3	10460	21335
TANK	10010	21353
TBC1D8	11138	54610
TBC1D9	23158	71310
TBC1D19	55296	67249
TBC1D10B	26000	68449
TCN2	6948	21452
TCP11L1	55346	320554
TEP1	7011	21745
TET3	200424	194388
TF	7018	22041
TFEC	22797	21426
TGFB2	7042	21808
TGIF1	7050	21815
Tha1		71776
THBS1	7057	21825
THEMIS2	9473	230787
TIAM1	7074	21844
TIAM2	26230	24001
TIFAB	497189	212937
TIMD4	91937	276891
TIMM21	29090	67105
TJP1	7082	21872
TKT	7086	21881
TLN2	83660	70549
TLR3	7098	142980
TLR9	54106	81897
Tlr11		239081
TMC3	342125	233424
TMEM9	252839	66241
TMEM123	114908	71929
TMEM154	201799	320782
TMEM173	340061	72512
TMEM246	84302	67063
TMEM150B	284417	330460
TMEM176A	55365	66058
TMEM41A	90407	66664
TMEM50B	757	77975
TMEM8A	58986	60455
TMPPE	643853	100504715
Tmsb4x (includes others)		19240|399591|78478|19241
TNFAIP8	25816	106869
TNFRSF14	8764	230979
TNFRSF21	27242	94185
Tnfrsf26		244237
Tnfrsf22/Tnfrsf23		79201|79202
TNIK	23043	665113
TNIP3	79931	414084
TNS3	64759	319939
TOM1L1	10040	71943
TOP2A	7153	21973
TPD52	7163	21985
TPPP3	51673	67971
TRAF1	7185	22029
TRAF3IP2	10758	103213
TRAF3IP3	80342	215243
TRAPPC4	51399	60409
TREM2	54209	83433
TREML2	79865	328833
Treml4		224840
TRERF1	55809	224829
TRIB1	10221	211770
TRIM36	55521	28105
TRPM4	54795	68667
TRPV2	51393	22368
TSPAN4	7106	64540
TSPAN13	27075	66109
TTC12	54970	235330
TTC25	83538	74407
TTC7A	57217	225049
TUBA4A	7277	22145
TWF2	11344	23999
UACA	55075	72565
UAP1	6675	107652
UBAC2	337867	68889
UBALD1	124402	207740
UBE2J1	51465	56228
UBE2QL1	134111	76980
UCK2	7371	80914
UHRF1	29128	18140
UNC13B	10497	22249
UNC5A	90249	107448
VCAN	1462	13003
VCPKMT	79609	207965
VDR	7421	22337
VHL	7428	22346
VKORC1	79001	27973
Vmn2r26 (includes others)		545874|243628|56552
Vnn3		26464
VRK2	7444	69922
VSIG4	11326	278180
VWA8	23078	219189
WDR35	57539	74682
WDR62	284403	233064
WDR82	80335	77305
WEE1	7465	22390
WIPF1	7456	215280
WNT2	7472	22413
WTIP	126374	101543
YES1	7525	22612
YTHDC2	64848	240255
ZBED3	84327	72114
ZBTB10	65986	229055
ZBTB20	26137	56490
ZBTB42	100128927	382639
ZCCHC14	23174	142682
ZDHHC14	79683	224454
ZDHHC23	254887	332175
ZFP69	339559	381549
ZFYVE9	9372	230597
ZGRF1	55345	71643
ZMIZ2	83637	52915
ZNF35	7584	22646
ZNF507	22847	668501
ZNF516	9658	329003
ZNF608	57507	269023
ZNF385A	25946	29813
ZNF559-ZNF177	100529215	102639598|353208|100503949
ZNF705A	440077	269799
ZYX	7791	22793

## Sheet: Coi-spec.
Genes differentially regulated specifically in coinfected F4/80 low vs. F4/80 high macrophages
Molecule Name	Entrez Gene ID for Human	Entrez Gene ID for Mouse
1010001N08Rik		68434
1110002J07Rik		68488
1700001F09Rik (includes others)		545047|666647|102634872|100042342|666186|102636948|102638624|102639037|102635554|102636282|102633225|102640955|666660|102639603|102633696|666253|102640847|102636509|102635067|666420|666485|102636873|102637484|102638116|100041106|71826|666723|100504444|385138|666678|666561|100042055|102635261|102631744|102631639|102637812|102634269|102639794|100861719|666207|666675|102636283|102634304|666376
1700047M11Rik		67330
1700084E18Rik		67350
1700096K18Rik		73571
1700119H24Rik		76649
2010007H06Rik		69849
2010016I18Rik		69206
2010320M18Rik		72093
2210017G18Rik		70386
2210022D18Rik		70145
2210418O10Rik		100504263
2610203C22Rik		72481
2810025M15Rik		69953
2900097C17Rik		347740
3830403N18Rik/Xlr		22441|70691
4930432J09Rik		73877
4930455G09Rik		78917
4930478K11Rik		78011
4930486L24Rik		214639
4930512J16Rik		75131
4930518I15Rik		74704
4930542N06Rik		75827
4930571N24Rik		78224
4933424M12Rik		67548
5031426D15Rik		68144
5430437J10Rik		71432
5730507C01Rik/Gm21067		236366|100861601
5830432E09Rik		67765
6720489N17Rik		211378
8030453O22Rik		77209
9330175E14Rik		320377
A730081D07Rik		319304
A930007A09Rik		432999
A930014D07Rik		77947
AA414768		245350
ABCA7	10347	27403
ABCA9	10350	217262
ABCB6	10058	74104
ABLIM1	3983	226251
ACP2	53	11432
ACVR1B	91	11479
ACY3	91703	71670
ADAM33	80332	110751
ADAP2	55803	216991
ADAT3	113179	100113398
ADM	133	11535
ADO	84890	211488
ADRB2	154	11555
ADSS	159	11566
AHNAK2	113146	100041194
AI839979		100740
AI987944 (includes others)		233168|668620|627901|668558|234358|71508|235956|674842|626802|100044193|628359|77117
Airn		104103
AK4	205	11639
AKNA	80709	100182
Akr1c12/Akr1c13		622402|27384
Akt2-ps		111116
ALG11	440138	207958
ALKBH5	54890	268420
AMBP	259	11699
AMD1	262	100041585|11702
Amd-ps3		100043304
AMDHD2	51005	245847
ANG	283	11727
ANGPTL2	23452	26360
ANKRD11	29123	77087
ANKRD44	91526	329154
ANLN	54443	68743
ANXA4	307	11746
ANXA11	311	11744
AOAH	313	27052
AP1S2	8905	108012
AP5M1	55745	74385
APAF1	317	11783
APOBEC1	339	11810
Apol9a/Apol9b		71898|223672
APPBP2	10513	66884
AQP9	366	64008
ARAP3	64411	106952
ARFGEF1	10565	211673
Arhgap27os3		653030
ARHGEF37	389337	328967
ARHGEF10L	55160	72754
ARID4A	5926	238247
ARMC5	79798	233912
ARMC7	79637	276905
ARRDC2	27106	70807
ASB4	51666	65255
ASCC3	10973	77987
ASPM	259266	12316
ASS1	445	11898
ATAD2B	54454	320817
ATF6B	1388	12915
ATF7IP	55729	54343
ATG9A	79065	245860
ATP11A	23250	50770
ATP11B	23200	76295
ATP1B3	483	11933
ATP2B4	493	381290
ATXN7L3	56970	217218
AU020206		100504230
B3GNT8	374907	232984
B4GALNT4	338707	330671
BACH1	571	12013
BACH2	60468	12014
BAG4	9530	67384
BAIAP2	10458	108100
BAMBI	25805	68010
BANK1	55024	242248
BC051142		407788
BC064078		408064
BCAM	4059	57278
BCKDHB	594	12040
BCL6	604	12053
BCL2L11	10018	12125
BE692007		100504727
BIN2	51411	668218
BIRC3	330	11796
BIRC5	332	11799
BLOC1S2	282991	73689
BMP6	654	12161
BNIP3	664	12176
BOD1L1	259282	665775
BRCA1	672	12189
BRCA2	675	12190
BRWD3	254065	382236
BTAF1	9044	107182
BUB1	699	12235
C2	717	12263
C11orf31	280636	72657
C12orf66	144577	270802
C130026I21Rik (includes others)		102634581|381287|100041057|101055672|620078
C14orf1	11161	58520
C17orf53	78995	217216
C19orf66	55337	319278
C21orf59	56683	68001
C3orf58	205428	68861
C5orf51	285636	106064
C8orf44-SGK3/SGK3	23678|100533105	170755
C9orf64	84267	70153
CABP4	57010	73660
CACNB1	782	12295
CALHM2	51063	72691
CAMK1D	57118	227541
CAMTA2	23125	216874
CARD6	84674	239319
CASC5	57082	76464
CASD1	64921	213819
CBL	867	12402
Cbr2		12409
CCL2	6347	20293
CCL4	6351	20303
CCL5	6352	20304
Ccl8		20307
CCNA2	890	12428
CCNB1	891	268697|434175
CCNB2	9133	12442
CCRL2	9034	54199
CD36	948	12491
CD72	971	12517
CD80	941	12519
CD180	4064	17079
Cd59a		12509
Cd63-ps		626721
Cd9-ps		668579
CDC20	991	107995
CDC45	8318	12544
CDCA2	157313	108912
CDCA3	83461	14793
CDCA5	113130	67849
CDCA7	83879	66953
CDCA8	55143	52276
CDIPT	10423	52858
CDK1	983	12534
CDK13	8621	69562
CDK18	5129	18557
CDK19	23097	78334
CDKL2	8999	53886
CDKN3	1033	72391
CDKN1B	1027	12576
CDKN2D	1032	12581
CEACAM19	56971	319930
CEBPA	1050	12606
CENPE	1062	229841
CENPF	1063	108000
CENPH	64946	26886
CENPI	2491	102920
CENPM	79019	66570
CENPN	55839	72155
CENPT	80152	320394
CENPW	387103	66311
CEP55	55165	74107
CEP83	51134	77048
CEP112	201134	76380
CEP85L	387119	100038725
Cfhr2		545366
CFP	5199	18636
CH25H	9023	12642
CHAF1A	10036	27221
CHD1	1105	12648
CHEK1	1111	12649
CHFR	55743	231600
CHST1	8534	76969
CIART	148523	229599
CIT	11113	12704
CKAP2	26586	80986
CKS1B	1163	54124
CLDN20	49861	621628
CLEC1B	51266	56760
Clec2d (includes others)		93694|93675|70809
CLEC6A	93978	56620
CLEC7A	64581	56644
CLEC9A	283420	232414
CLHC1	130162	73324
CLN6	54982	76524
CLRN3	119467	212070
CLSPN	63967	269582
CLSTN1	22883	65945
CMTM6	54918	67213
CMTM7	112616	102545
CNN3	1266	71994
COL23A1	91522	237759
COLCA2	120376	100502940
COPG2	26958	54160
CPEB2	132864	231207
CREB5	9586	231991
CREB3L2	64764	208647
CREBBP	1387	12914
CREBRF	153222	77128
CRYBG3	131544	224273
CSF1	1435	12977
CSNK1A1	1452	93687
CSNK1G3	1456	70425
Csprs (includes others)		114564|100040213|100041903|100503923|665378|100503433
CTSE	1510	13034
CTTN	2017	13043
CTTNBP2NL	55917	80281
CXCL2	2920	14825
CXCL3	2921	20310
Cxcl9		17329
CXCL14	9547	57266
CXCL16	58191	66102
CYB561A3	220002	225912
CYB5B	80777	66427
CYFIP2	26999	76884
CYP21A2	1589	13079
Cyp21a2-ps		632302
CYP26B1	56603	232174
CYP27A1	1593	104086
CYP46A1	10858	13116
CYP7B1	9420	13123
Cystm1		66060
D730005E14Rik		109361
D830050J10Rik		352968
DAPK1	1612	69635
DCAF7	10238	71833
DCBLD2	131566	73379
DCN	1634	13179
DCTD	1635	320685
DDI2	84301	68817
DEF8	54849	23854
DENND1A	57706	227801
DENND2D	79961	72121
DENND5A	23258	19347
DEPDC1	55635	76131
DGKD	8527	227333
DGKG	1608	110197
DHFR	1719	13361
DHRS1	115817	52585
DHX38	9785	64340
DHX40	79665	67487
Dleu2		668253
DLGAP5	9787	218977
DMPK	1760	13400
DMWD	1762	13401
DNAJB13	374407	69387
DNASE1L1	1774	69537
DNASE1L3	1776	13421
DOCK11	139818	75974
DPEP3	64180	71854
DPF3	8110	70127
DPM2	8818	13481
DTL	51514	76843
DUSP6	1848	67603
DUSP7	1849	235584
DUSP22	56940	105352
DYNC1LI1	51143	235661
E230029C05Rik		319711
E230032D23Rik		414103
E2F7	144455	52679
E330020D12Rik		626058
Ear12		503845
Ear-ps2		93743
ECT2	1894	13605
EDN1	1906	13614
EFCC1	79825	58229
EGLN1	54583	112405
EID1	23741	58521
EIF4EBP1	1978	13685
ELK4	2005	13714
ELOVL7	79993	74559
EMC3	55831	66087
EMD	2010	13726
EML4	27436	78798
ENTPD1	953	12495
EP300	2033	328572
EPC2	26122	227867
EPHA4	2043	13838
EPHX1	2052	13849
EPN1	29924	13854
ERBB2	2064	13866
ERF	2077	13875
ERO1A	30001	50527
ESCO2	157570	71988
ETV5	2119	104156
EVI2A	2123	14017
EXO1	9156	26909
F11R	50848	16456
F2R	2149	14062
F730311O21Rik		622304
Fabp5l2		622384
FADS2	9415	56473
FAM117B	150864	72750
FAM134C	162427	67998
FAM149A	25854	212326
FAM160B2	64760	239170
FAM189A2	9413	381217
FAM208A	23272	218850
FAM20B	9917	215015
FAM217B	63939	71532
FAM3B	54097	52793
FAM83D	81610	71878
FANCD2	2177	211651
FANCI	55215	208836
FBRS	64319	14123
FBXW11	23291	103583
FCGR1A	2209	14129
FCGR2B	2213	14130
FDX1	2230	14148
FIGNL1	63979	60530
FKBP11	51303	66120
FKBP1A	2280	14225
FLRT2	23768	399558
FLT1	2321	14254
FLT4	2324	14257
FMNL3	91010	22379
FNDC9	408263	320116
FOXM1	2305	14235
FOXN2	3344	14236
FPR2	2358	14289
FUT4	2526	14345
FYB	2533	23880
FYN	2534	14360
FZD8	8325	14370
GABBR1	2550	54393
Gad1-ps		382407
GALNT3	2591	14425
GALNT4	8693	14426
GALNT6	11226	207839
GALNT12	79695	230145
GAREM1	64762	381126
GCNT2	2651	14538
GDPD3	79153	68616
GIT2	9815	26431
GLCCI1	113263	170772
GLG1	2734	20340
GLS	2744	14660
Gm732		213450
Gm1848		236737
Gm2862		100040602
Gm3458		100041660
Gm3571		100041907
Gm3585		100041949
Gm3644		100042060
Gm3788		100042319
Gm4035		100042794
Gm4076		100042862
Gm4799		216185
Gm4841		225594
Gm4879		232887
Gm4910		236844
Gm4917		237048
Gm4955		240921
Gm4961		242914
Gm5060		270665
Gm5345		384808
Gm5424		432466
Gm5578		434077
Gm5597		434200
Gm5648		434907
Gm5762		436234
Gm5801		545056
Gm5809		545152
Gm5815		545216
Gm5834		545367
Gm5864		545743
Gm5873		545826
Gm5898		545971
Gm5907		546036
Gm6091		619653
Gm6100		619780
Gm6104		619829
Gm6166		101056162
Gm6223		621414
Gm6226		621446
Gm6329		622523
Gm6457		623867
Gm6485		624251
Gm6594		625514
Gm6749		627371
Gm6776		627624
Gm6781		627717
Gm6923		628855
Gm7125		633752
Gm7241		638532
Gm7292		640370
Gm7426		664960
Gm7665		665509
Gm7676		665536
Gm7823		665854
Gm7856		665939
Gm7862		665957
Gm7916		666072
Gm7935		666113
Gm7936		666114
Gm8034		666300
Gm8093		666419
Gm8163		666559
Gm8202		666633
Gm8369		666926
Gm8399		666979
Gm8540		667254
Gm8666		667496
Gm8757		667679
Gm8775		100417855
Gm8979		668108
Gm9027		668183
Gm9359		668786
Gm9770		100043719
Gm9795		100042622
Gm9923		100040505
Gm9949		225609
Gm10087		102633269
Gm10105		100042442
Gm10115		791270
Gm10179		100043075
Gm10182		100041826
Gm10212		100040454
Gm10222		100142658
Gm10257		544973
Gm10357		102640615
Gm10384		100038735
Gm10388		100038707
Gm10479		102631589
Gm10509		100310809
Gm10563		100038426
Gm10693		675749
Gm10855		100038708
Gm11110		100169874
Gm11189		623205
Gm11223		100039888
Gm11295		665726
Gm11394		100418363
Gm11451		497655
Gm11473		668951
Gm11492		100503535
Gm11658		194985
Gm11663		666721
Gm11747		100126224
Gm11771		667778
Gm11772		100503912
Gm11950		625608
Gm12066		102636133
Gm12089		100042990
Gm12101		631243
Gm12104		100042469
Gm12238		100303747
Gm12263		432565
Gm12387		621880
Gm12397		100039668
Gm12496		102636602
Gm12513		100041348
Gm12663		665689
Gm12715		100039940
Gm12863		100038571
Gm12865		105244672
Gm12924		102633376
Gm13056		100503810
Gm13105		100041144
Gm13142		100041561
Gm13169		666482
Gm13233		666386
Gm13244		545704
Gm13294		667192
Gm13295		100040733
Gm13322		102635674
Gm13341		100504638
Gm13373		102632087
Gm13386		665643
Gm13392		100504187
Gm13502		207933
Gm13588		100462931
Gm13597		100039683
Gm13669		623453
Gm13840		102639837
Gm13898		100417251
Gm13986		329496
Gm14008		100043730
Gm14023		100503468
Gm14276		668943
Gm14328		628298
Gm14418		668066
Gm14506		675416
Gm14519		628627
Gm14599		100040719
Gm14928		624906
Gm15035		100040295
Gm15056		100504014
Gm15065		100417521
Gm15195		100041403
Gm15321		667442
Gm15352		791304
Gm15428		433368
Gm15429		100039623
Gm15472		100503170
Gm15503		100043643
Gm15675		105246705
Gm15925		100502662
Gm15930		100041137
Gm15964		100503130
Gm15987		100504591
Gm16072		100417609
Gm16077		100417977
Gm16104		102634174
Gm16159		102633315
Gm16165		100416118
Gm16439		100042570
Gm16494		100043385
Gm16510		100039766
Gm16548		100503816
Gm16701		100503962
Gm17025		102634155
Gm17052		100417962
Gm17184		100504482
Gm17250		228025
Gm19898		100503792
Gm20056		100504089
Gm20186		100504344
Gm20379		100504735
Gm20619		101056138
Gm20775		665550
Gm20784		673151
Gm21378		100861986
Gm26908		102636905
Gm26980		102640708
Gm14288 (includes others)		100039123|13999|100503353
Gm2066 (includes others)		100043957|664844|100039145
Gm21188/Gm36079		102639868|100861753
Gm2260/Gm2274		100039484|100039503
Gm3604/Gm5141		380850|100041979
Gm4836 (includes others)		625508|666135|100039240|546282|666096|100038997|100038977|100039120|22526|546272|100040789|100040894|626274|100042144|625210|666161|382277|100039377|100042175|666122|666151|382275|100040867|100042109|664829|100039467|100039324|100039585|100039065|75140|100043216|626315|619991|100039030|100040317|100039550|100039003|100039055
Gm8700 (includes others)		667693|667552|380882
GNAI2	2771	14678
GNPTAB	79158	432486
GOLPH3L	55204	229593
GPNMB	10457	93695
GPR15	2838	71223
GPR31	2853	436440
GPR85	54329	64450
GPR146	115330	80290
GPSM3	63940	106512
GPX7	2882	67305
GSDMD	79792	69146
GSK3A	2931	606496
H2-M2		14990
H2AFJ	55766	232440
H3f3a-ps1		15079
H3f3a-ps2		15080
HAVCR2	84868	171285
HECTD1	25831	207304
HECTD2	143279	226098
HELLS	3070	15201
HIP1	3092	215114
HIST1H2BI	8346	68024
HIST1H2BJ	8970	319190
HIST2H3C	126961	625328
HIVEP1	3096	110521
HK3	3101	212032
HLTF	6596	20585
HMGA1	3159	111241|15361
Hmga2-ps1		15365
HMGN1	3150	15312
Hmgn2 (includes others)		15331|627375|100503799
Hmgn2-ps1		100039489
HMHA1	23526	70719
HMMR	3161	15366
HNRNPH2	3188	56258
HPSE	10855	15442
HRH2	3274	15466
HSD17B7	51478	15490
HSD17B11	51170	114664
HSD3B7	80270	101502
HSPA5	3309	14828
Hspe1-ps3		102640385
Hspe1-ps5		93752
HTR7	3363	15566
HTRA4	203100	330723
ID1	3397	15901
IDO1	3620	15930
IDS	3423	15931
IFI44	10561	99899
IFITM2	10581	80876
IFITM3	10410	66141
IFITM5	387733	73835
IFNAR1	3454	15975
IFNGR2	3460	15980
IGHM	3507	16019
Ighv5-2		777685
Ighv5-12-4		628098
IL6	3569	16193
IL18	3606	16173
IL12RB1	3594	16161
IL12RB2	3595	16162
IL17RA	23765	16172
IL1A	3552	16175
IL1R2	7850	16178
IL6R	3570	16194
IL6ST	3572	16195
INIP	58493	66209
INPP5D	3635	16331
INPP5J	27124	170835
INSIG1	3638	231070
IRAK4	51135	266632
IRF4	3662	16364
IST1	9798	71955
ITGA4	3676	16401
ITGB3BP	23421	67733
ITM2B	9445	16432
ITPRIPL2	162073	319622
ITSN2	50618	20403
JRKL	8690	77532
Kansl2-ps		233391
KAT6A	7994	244349
KBTBD7	84078	211255
KCMF1	56888	74287
KCNB1	3745	16500
KCNK6	9424	52150
KCNQ1OT1	10984	63830
KCTD10	83892	330171
KCTD17	79734	72844
Kctd12b		207474
KDM2A	22992	225876
KDM6B	23135	216850
KIAA1147	57189	243780
KIAA2022	340533	245555
KIF11	3832	16551
KIF15	56992	209737
KIF22	3835	110033
KIF23	9493	71819
KIF18B	146909	70218
KIF20A	10112	19348
KIF20B	9585	240641
KIF21A	55605	16564
KIF21B	23046	16565
KIF2C	11004	73804
KIF4A	24137	16571
KIFC1	3833	100502766|16580
KLF4	9314	16600
KLF6	1316	23849
KLHDC3	116138	71765
KLHL2	11275	77113
KLK8	11202	259277
KLK9	284366	101533
Klrk1		27007
KNSTRN	90417	51944
KNTC1	9735	208628
KPNA4	3840	16649
KYNU	8942	70789
LAIR1	3903	52855
LAT2	7462	56743
LBR	3930	98386
LDLR	3949	16835
LDLRAD3	143458	241576
LEPR	3953	16847
LGALSL	29094	216551
LGI4	163175	243914
LILRA5	353514	232801
LMBR1L	55716	74775
LMTK2	22853	231876
LNPEP	4012	240028
LOC73899		73899
LONRF1	91694	244421
LOXL3	84695	16950
LPL	4023	16956
LRP10	26020	65107
LRR1	122769	69706
Lrrc9		78257
LRRC20	55222	216011
LRRC34	151827	71827
LRRC75A	388341	192976
LTA4H	4048	16993
LY9	4063	17085
LY75	4065	17076
LY86	9450	17084
Ly6a (includes others)		546644|57248|110454|17071|17067|546643|100041546
LY6E	4061	17069
LYL1	4066	17095
LYST	1130	17101
LYVE1	10894	114332
LZTFL1	54585	93730
MADD	8567	228355
MAF	4094	17132
MAGOHB	55110	66441
MALL	7851	228576
MALT1	10892	240354
MAML3	55534	433586
Mamld1		333639
MAP3K1	4214	26401
MAP4K4	9448	26921
MAPK3	5595	26417
MAPK6	5597	50772
MAPKAPK2	9261	17164
MARCH6	10299	223455
MARCKSL1	65108	17357
MASTL	84930	67121
MBD2	8932	17191
MBOAT1	154141	218121
MBOAT7	79143	77582
MCM6	4175	17219
MCM10	55388	70024
MDFIC	29969	16543
MDH1	4190	17449
MDM1	56890	17245
MED23	9439	70208
MED13L	23389	76199
MEIOB	254528	75178
MELK	9833	17279
MET	4233	17295
MEX3B	84206	108797
MEX3D	399664	237400
MFAP1	4236	67532|100034361
MFAP3	4238	216760
MFSD1	64747	66868
MFSD12	126321	73822
Mir453		100124484
Mir688		751542
Mir1962		100316818
Mir1967		100316819
Mir3079		100526548
Mir3095		100526502
Mir3098		100526526
Mir3100		100526504
Mir3109		100526560
Mir3971		100628624
Mir5104		100628581
Mir5123		100628614
Mir5125		100628593
Mir6337		102466151
Mir6338		102465172
Mir6351		102465179
Mir6352		102465180
Mir6363		102466634
Mir6378		102466155
Mir6396		102466643
Mir6398		102465214
Mir6399		102466907
Mir6405		102466645
Mir6917		102465553
Mir6930		102465561
Mir6934		102465563
Mir6943		102466770
Mir6946		102465571
Mir6957		102466773
Mir6963		102466775
Mir6964		102465581
Mir6965		102465582
Mir6974		102466990
Mir6982		102465593
Mir6984		102465594
Mir6995		102466782
Mir7020		102465617
Mir7022		102465619
Mir7040		102465630
Mir7046		102465633
Mir7048		102466794
Mir7053		102466796
Mir7058		102466797
Mir7086		102466803
Mir7091		102466804
Mir7119		102465673
Mir7212		102465698
Mir7213		102465699
Mir7226		102466820
Mir7649		102465757
Mir7651		102465759
Mir8103		102465893
Mir8115		102465902
mir-26	407017|407016|407015	387218|723962|387219
mir-30	407029|407030|407033|407034|407031|407032	387226|387228|387227|387225|723836|723964
mir-128	406916|406915	723815|387147
mir-130	100126318|407027|406920|406919	723816|387149|791069|723834
mir-146	574447|406938	751550|387164
mir-193	406968|574455	100124432|387188
mir-223	407008	723814
mir-298	100126296	723832
mir-320	407037|100302135|100302117|100302195|100302169|100313896|100313769|100422913	723838
mir-337	442905	723843
mir-342	442909	723909
mir-467	100423038	735286|735256|100316671|100316665|100316667|100316770|100526535|100526539|100526524|100526550|100526491|100526495|100526483|100124446|100124626|735257|100316802|100124486|735272|100316663|100526489|100124448|100124643|100124624|100316769|100526536|100526552|100316749|100316701|100316831|100526485|100124445|100124465|100124475|735255|735258|100316674|100316664|100316702|100526496|100124487|1001246…
mir-483	619552	723874
mir-504	574507	100124476
mir-3154	100422893	104795665
mir-3547		102465583
MIS18BP1	55320	217653
MKI67	4288	17345
MKRN1	23608	54484
Mkrn1-ps1		353327
MLF1	4291	17349
MLF2	8079	30853
MLLT6	4302	246198
MMP8	4317	17394
MMP12	4321	17381
MMP14	4323	17387
MMP25	64386	240047
MND1	84057	76915
Mnd1-ps		100042415
MNS1	55329	17427
MOB3B	79817	214944
MORC4	79710	75746
MS4A7	58475	109225
MS4A6A	64231	68774
MSL1	339287	74026
MSN	4478	17698
MT-ND3	4537	17718
MT-ND6	4541	17722
MTA3	57504	116871
MTFR2	113115	71804
MTHFD1	4522	108156
MTHFR	4524	17769
MTMR12	54545	268783
MUC20	200958	224116
MYBL1	4603	17864
MYC	4609	17869
MYO1F	4542	17916
N4BP1	9683	80750
NADK	65220	192185
NAF1	92345	234344
Naip3		667838
NCAPD2	9918	68298
NCAPG	64151	54392
NCAPH	23397	215387
NCOA2	10499	17978
NCOA3	8202	17979
NDRG1	10397	17988
NDST2	8509	17423
NECAP1	25977	67602
NEDD9	4739	18003
NEIL3	55247	234258
NEO1	4756	18007
NET1	10276	56349
NEU3	10825	50877
NFATC1	4772	18018
NFATC3	4775	18021
NFE2L2	4780	18024
NFIB	4781	18028
NFKB1	4790	18033
NFKB2	4791	18034
NHLRC2	374354	66866
NID2	22795	18074
NIPBL	25836	71175
NLRC4	58484	268973
Nlrp4f		97895
NME4	4833	56520
NOP9	161424	67842
NOSTRIN	115677	329416
NPRL2	10641	56032
NR4A1	3164	15370
Nrg1		211323
NRG4	145957	83961
NRP1	8829	18186
NSF	4905	18195
NTN4	59277	57764
NUDT5	11164	53893
NUF2	83540	66977
NUP37	79023	69736
NUSAP1	51203	108907
OCSTAMP	128506	74614
OGFRL1	79627	70155
OIP5	11339	70645
Olfr93		258051
Olfr700		258593
OPHN1	4983	94190
OR2G6	391211	404337
OR2L13	284521	259071
ORAI3	93129	269999
OSBPL3	26031	71720
P2RY13	53829	74191
PAK2	5062	224105
PALM	5064	18483
PANK3	79646	211347
PAQR3	152559	231474
PARVG	64098	64099
PASK	23178	269224
PBK	55872	52033
PCDH7	5099	54216
PCED1B	91523	239647
PCIF1	63935	228866
PCSK7	9159	18554
PDCD1LG2	80380	58205
PDLIM1	9124	54132
PECAM1	5175	18613
PER2	8864	18627
PFKFB3	5209	170768
PGRMC1	10857	53328
PHACTR1	221692	218194
PHF7	51533	71838
PHF10	55274	72057
PHF20L1	51105	239510
PHKA2	5256	110094
PIGM	93183	67556
PIK3C2A	5286	18704
PIK3CA	5290	18706
PIK3CG	5294	30955
PIP5K1B	8395	18719
PKMYT1	9088	268930
PKP3	11187	56460
Pld6		194908
PLEKHA8	84725	231999
PLEKHG2	64857	101497
PLEKHM1	9842	353047
PLIN1	5346	103968
PLK1	5347	18817
PLK2	10769	20620
PLSCR1	5359	22038
PLXNA2	5362	18845
PLXNB2	23654	140570
PMVK	10654	68603
POLR2A	5430	20020
POLR3C	10623	74414
PON3	5446	269823
Pot1b		72836
POU2F2	5452	18987
PPP1R21	129285	73825
PPP1R12A	4659	17931
PPP1R12C	54776	232807
Ppp1r2-ps2		665685
Ppp1r2-ps4		623488
PPP1R3D	5509	228966
Ppp2r3d		19054
PPP2R5A	5525	226849
PPP4C	5531	56420
PQLC2	54896	212555
PRKAG2	51422	108099
PRKAR2B	5577	19088
PRKCH	5583	18755
PRKCQ	5588	18761
Prm1		19118
PROK2	60675	50501
PROKR1	10887	58182
PRR11	55771	270906
PRR14	78994	233895
PRRG4	79056	228413
PRSS35	167681	244954
PSMG4	389362	69666
Ptgs2os2		102639566
PTPN6	5777	15170
PTPN13	5783	19249
PTPRA	5786	19262
PTPRH	5794	545902
PUM2	23369	80913
PVT1	5820	19296
QSOX2	169714	227638
R3HDM4	91300	109284
RAB11B	9230	19326
Rab11b-ps2		665419
RAB1B	81876	76308
RAB39A	54734	270160
RAB4B	53916	19342
RABL2A	11159	68708
RAD18	56852	58186
RAD51	5888	19361
RAD51B	5890	19363
RAD54B	25788	623474
RALBP1	10928	19765
RALGDS	5900	19730
RALGPS1	9649	241308
RAMP3	10268	56089
RAP1GDS1	5910	229877
RAP2C	57826	72065
RAPGEF6	51735	192786
RARA	5914	19401
RARRES1	5918	109222
RASA3	22821	19414
RASA4	10156	54153
RASAL2	9462	226525
RASGRP4	115727	233046
RASSF2	9770	215653
RBL2	5934	19651
Rbpsuh-rs3		19667
Rdh7		54150
RELA	5970	19697
Retnlg		245195
RGL1	23179	19731
RGS18	64407	64214
RHOU	58480	69581
RILPL1	353116	75695
RIMS3	9783	242662
RNF34	80196	80751
RNF130	55819	59044
RNF141	50862	67150
RNF149	284996	67702
RNF217	154214	268291
RNU2-1	6066	19848
RNY1	6084	19872
RPA1	6117	68275
RRAD	6236	56437
RRAS2	22800	66922
RRM1	6240	20133
RRM2	6241	20135
RSBN1	54665	229675
RSPO1	284654	192199
RSRP1	57035	27981
RTFDC1	51507	66404
S1PR4	8698	13611
SAMD1	90378	666704
SAP130	79595	269003
SASH1	23328	70097
SBNO2	22904	216161
SCARF1	8578	380713
SCNN1A	6337	20276
SDC4	6385	20971
SEC24B	10427	99683
SELL	6402	20343
SEPT10	151011	103080
SERINC1	57515	56442
Serpina3g (includes others)		238393|20715|628900
SERPINB1	1992	66222
SERPINB6	5269	20719
SERPINB7	8710	116872
Serpinb1-ps1		282665
Serpinb1b		282663
Serpinb1c		380839
SERPINE1	5054	18787
SERPING1	710	12258
SESTD1	91404	228071
SF3B1	23451	81898
SFRP1	6422	20377
SFT2D2	375035	108735
SFXN3	81855	94280
SFXN5	94097	94282
SGMS2	166929	74442
SGO1	151648	72415
SH2D3C	10044	27387
Sh3bgr		50795
SH3BGRL2	83699	212531
SH3BP1	23616	20401
SHCBP1	79801	20419
SIPA1	6494	20469
SIPA1L1	26037	217692
SIX5	147912	20475
SKA1	220134	66468
SKA2	348235	66140
SKA3	221150	219114
SLAMF6	114836	30925
SLC12A9	56996	83704
SLC15A3	51296	65221
SLC15A4	121260	100561
SLC25A4	291	11739
SLC25A45	283130	107375
SLC26A6	65010	171429
SLC30A4	7782	22785
SLC35C2	51006	228875
SLC35D2	11046	70484
SLC35E1	79939	270066
SLC35E3	55508	215436
SLC35E4	339665	103710
SLC35F5	80255	74150
SLC35F6	54978	74919
SLC35G1	159371	240660
SLC35G2	80723	245020
SLC38A2	54407	67760
Slc39a1-ps		194642
SLC43A3	29015	58207
SLC4A11	83959	269356
SLC7A4	6545	224022
SLC8A1	6546	20541
SLC9A3R2	9351	65962
SLCO2A1	6578	24059
Slfn1		20555
SLK	9748	20874
SMAD7	4092	17131
SMC6	79677	67241
Smcp		17235
SMG1	23049	233789
SMG8	55181	74133
SMIM13	221710	108934
SMPDL3B	27293	100340
SNAPC1	6617	75627
Snhg11		319317
Snora75		100303740
Snord17		100313519
Snord37		100217454
Snord43		100302600
Snord89		100217461
Snord49b		100217426
SNX7	51375	76561
SOAT1	6646	20652
SORCS2	57537	81840
SP3	6670	20687
SPA17	53340	20686
SPAST	6683	50850
SPATA13	221178	219140
Spata31d1b		238662
Spata31d1d		238663
SPC24	147841	67629
SPC25	57405	66442
SPECC1L	23384	74392
SPG21	51324	27965
SPI1	6688	20375
SPINT1	6692	20732
SPON1	10418	233744
SPRED1	161742	114715
SRD5A3	79644	57357
SRGAP3	9901	259302
SSBP4	170463	76900
ST3GAL6	10402	54613
STAG2	10735	20843
STAT4	6775	20849
STBD1	8987	52331
Stfa3		20863
STK10	6793	20868
STK38	11329	106504
STMN1	3925	16765
STRN	6801	268980
STX6	10228	58244
STX11	8676	74732
STX1B	112755	56216
SUCO	51430	226551
SUSD3	203328	66329
SWAP70	23075	20947
SYNE2	23224	319565
SYNJ1	8867	104015
Taar7b (includes others)		276742|435207|209517
TACSTD2	4070	56753
TAGAP	117289	72536
TANC1	85461	66860
TARM1	441864	245126
TAX1BP1	8887	52440
TBC1D30	23329	74694
TBKBP1	9755	73174
TBL2	26608	27368
TBRG1	84897	21376
TCAP	8557	21393
TCEB3	6924	27224
TCF19	6941	106795
TCF23	150921	69852
TCTN2	79867	67978
TDO2	6999	56720
TDRD7	23424	100121
TDRKH	11022	72634
TESK2	10420	230661
TET2	54790	214133
TEX12	56158	66654
TGFB1	7040	21803
TGFBI	7045	21810
TGM1	7051	21816
TICAM2	353376	225471
TICRR	90381	77011
TK1	7083	21877
TLR1	7096	21897
TLR6	10333	21899
TMEM37	140738	170706
TMEM43	79188	74122
TMEM51	55092	214359
TMEM64	169200	100201
TMEM97	27346	69071
TMEM131	23505	56030
TMEM141	85014	51875
TMEM144	55314	70652
TMEM192	201931	73067
TMEM259	91304	216157
TMEM179B	374395	67706
TMEM55B	90809	219024
TMF1	7110	232286
TMIGD1	388364	66601
TMLHE	55217	192289
TMPO	7112	21917
TNF	7124	21926
TNFAIP8L2	79626	69769
TNFRSF1B	7133	21938
Tnfsf9		21950
TNFSF10	8743	22035
TOMM34	10953	67145
TPCN1	53373	252972
Tpd52-ps		107730
TPRG1L	127262	67808
TPX2	22974	72119
TRADD	8717	71609
TRAF6	7189	22034
Traj25		100124364
Traj29		100124360
Traj38		100124351
Traj57		100124295
TRAK1	22906	67095
TRAM1	23471	72265
TRAPPC6A	79090	67091
TREM3		58218
TRIM3	10612	55992
TRIM33	51592	94093
TRIM72	493829	434246
Trim30c		434219
Trim43a (includes others)		666731|547109|666747
TRIP10	9322	106628
TROAP	10024	78733
TRPS1	7227	83925
TSPAN18	90139	241556
TSTD1	100131187	226654
TTC8	123016	76260
TTC17	55761	74569
TTK	7272	22137
TUSC5	286753	237858
TWIST2	117581	13345
TYMS	7298	22171
Tyms-ps		22172
UBD	10537	24108
UBE2C	11065	68612
UBE2E2	7325	218793
UBE2T	29089	67196
UBL7	84993	69459
UBLCP1	134510	79560
UCP1	7350	22227
UCP2	7351	22228
UGCG	7357	22234
UMPS	7372	22247
UNC13A	23025	382018
UNC5B	219699	107449
USF2	7392	22282
USP2	9099	53376
USP4	7375	22258
USP12	219333	22217
USP15	9958	14479
USP25	29761	30940
USP38	84640	74841
USP47	55031	74996
USP9X	8239	22284
UTP14C	9724	195434
VAMP5	10791	53620
VASP	7408	22323
VAV1	7409	22324
VCL	7414	22330
Vmn2r23		435916
Vmn2r-ps31		626436
Vmn2r-ps32		100043512
Vmn2r-ps33		384486
VSNL1	7447	26950
WDHD1	11169	218973
WDR26	80232	226757
WDR37	22884	207615
WHSC1L1	54904	234135
WNK1	65125	232341
XRN2	22803	24128
XYLT1	64131	233781
YPEL3	83719	66090
YY1	7528	22632
ZBTB32	27033	58206
ZBTB7C	201501	207259
ZC3H12D	340152	237256
ZC3HAV1	56829	78781
ZCCHC11	23318	230594
ZCCHC24	219654	71918
ZDHHC2	51201	70546
ZDHHC9	51114	208884
ZDHHC13	54503	243983
Zeb2os		433424
ZFC3H1	196441	216345
Zfp53		24132
Zfp532		328977
Zfp781		331188
Zfp938		237411
Zfp954		232853
ZFP36L2	678	12193
Zfp442/Zfp937		245174|668923
ZFYVE16	9765	218441
ZIK1	284307	22775
ZMIZ1	57178	328365
ZNF14	7561	434179|208111
ZNF143	7702	20841
ZNF180	7733	210135
ZNF217	7764	228913
ZNF276	92822	57247
ZNF292	23036	30046
ZNF319	57567	79233
ZNF449	203523	78619
ZNF511	118472	69752
ZNF627	199692	237775
ZNF654	55279	72020
ZNF691	51058	195522
ZNF703	80139	353310
ZSWIM4	65249	212168
ZSWIM6	57688	67263
ZWILCH	55055	68014
